# Supplementary material for: Multiomics analysis couples mRNA turnover and translational control of glutamine metabolism to the differentiation of the activated CD4+ T cell
Source: Sci Rep. 2022 Nov 16;12:19657. doi: 10.1038/s41598-022-24132-6 (PMC9669047; doi:10.1038/s41598-022-24132-6)
Supplement: Supplementary file 2 — Supplementary Information 2. [file 41598_2022_24132_MOESM2_ESM.xlsx]

## Sheet: Table S1. Single vs dKO
Table S1. Z-scores for change in mRNA abundance upon deletion of Zfp36 and/or Zfp36l1, including all genes with FDR-adjusted p value < 0.05 in at least one of the KO models. Z-scores were calculated from the DESeq2-derived raw log2 fold changes, based on the standard deviation for genes with similar expression, considering all three models together. P values and adjusted p values are from DESeq2 …
	Zfp36 single KO			Zfp36l1 single KO			Zfp36/Zfp36l1 dKO
Gene	Z-score (Zfp36 KO/Ctrl)	P value	FDR adjusted p value	Z-score (Zfp36l1 KO/Ctrl)	P value	FDR adjusted p value	Z-score (Zfp36/Zfp36l1 dKO/Ctrl)	P value	FDR adjusted p value
Zfp36	-13.0789	1.13765e-112	1.67803e-108	0.221631	0.67624	0.999818	-15.0544	0	0
Zfp36l1	0.13517	0.879767	0.999947	-14.6688	9.63562e-83	1.28578e-78	-14.4148	0	0
Cish	1.30008	0.0890993	0.999947	-0.0799161	0.926216	0.999818	11.9882	3.35478e-244	1.47398e-240
Igfbp4	-0.262647	0.2881	0.999947	1.358	0.0108575	0.334075	8.52015	2.42341e-206	7.98575e-203
Gm4951	1.32665	0.0516978	0.999947	3.5997	2.1997e-07	0.000133422	14.8483	2.13581e-136	5.63043e-133
Gm4841	0.801625	0.270261	0.999947	2.17615	0.000331391	0.0356619	11.6716	8.49168e-125	1.86548e-121
Ly6c1	1.0792	0.129666	0.999947	6.77215	1.02926e-15	4.57814e-12	12.3045	1.22065e-115	2.29849e-112
Lta	0.743515	1.56995e-05	0.0121878	0.333111	0.273573	0.999818	5.86802	1.19002e-94	1.9607e-91
Pax5	3.1684	0.108027	0.999947	-2.63997	0.136872	0.969954	-12.764	3.34178e-88	4.89422e-85
Cd19	1.91337	0.311047	0.999947	-3.35456	0.0904642	0.839468	-12.7101	6.40409e-88	8.44124e-85
Gimap7	1.27075	0.0164368	0.999947	2.61375	4.81547e-15	1.60644e-11	8.36935	7.9378e-86	9.51165e-83
Ms4a4c	0.854679	0.0341474	0.999947	2.22357	5.07859e-05	0.00857832	5.63539	1.33958e-79	1.47142e-76
Wdfy4	1.64618	0.113841	0.999947	-1.78969	0.0270981	0.515294	-9.26788	1.55997e-78	1.58169e-75
Rorc	-0.384533	0.397699	0.999947	-0.865881	0.130651	0.949218	-6.23033	1.93399e-69	1.82085e-66
Socs2	0.159232	0.620298	0.999947	-0.642101	0.313442	0.999818	7.17427	5.58369e-69	4.90657e-66
Usp18	0.520682	0.118758	0.999947	4.79138	2.13214e-09	2.84512e-06	9.32092	1.8277e-65	1.50568e-62
Ifng	5.1735	4.57912e-07	0.00067542	7.32863	0.0181884	0.431861	8.79569	7.52473e-65	5.83432e-62
H2-Aa	2.37133	0.195999	0.999947	-3.17338	0.0445864	0.649336	-8.63088	8.91035e-60	6.52485e-57
Il2ra	0.30891	0.140923	0.999947	-0.635487	0.385318	0.999818	4.67014	3.30814e-59	2.29498e-56
Timp2	-0.320247	0.323813	0.999947	-1.29045	0.0438607	0.646715	-7.19804	2.28258e-58	1.50434e-55
Casp4	1.24165	0.00849943	0.999947	0.64719	0.0745419	0.796581	8.13603	4.86704e-58	3.05488e-55
Atp8b4	0.247077	0.442304	0.999947	0.410444	0.364355	0.999818	8.38443	1.57762e-57	9.45208e-55
Nebl	-0.123483	0.75973	0.999947	0.02905	0.956029	0.999818	-5.12872	2.07372e-57	1.18842e-54
Ly6d	0.999336	0.172819	0.999947	-1.4505	0.000120546	0.0169424	-8.64527	5.0585e-57	2.77817e-54
Vim	2.15754	0.00205833	0.56223	1.89265	0.309176	0.999818	7.34304	5.55068e-54	2.92654e-51
Spib	1.08771	0.0460972	0.999947	-1.57998	0.0044964	0.200669	-9.08183	8.31563e-54	4.2157e-51
Eno1	0.391173	0.108974	0.999947	0.483662	0.0335583	0.571301	3.66042	1.02002e-53	4.97958e-51
Mxd4	0.281643	0.516095	0.999947	-0.257525	0.641311	0.999818	-8.28987	1.48031e-53	6.96856e-51
Elk3	-0.0689003	0.842473	0.999947	-1.11266	0.00836809	0.286811	-3.78157	5.52448e-53	2.51097e-50
Ifit1bl1	-0.176022	0.792033	0.999947	0.815333	0.300896	0.999818	6.82617	4.43082e-52	1.94675e-49
Cd79a	0.970339	0.149809	0.999947	-2.10577	0.00742737	0.269104	-10.859	5.61014e-52	2.3854e-49
Ube2l6	0.957739	0.0031982	0.760862	1.46063	0.00040277	0.0419888	7.37875	2.40111e-50	9.89031e-48
Sesn1	-0.385703	0.18648	0.999947	-0.121968	0.735856	0.999818	-5.93888	5.20165e-50	2.07766e-47
Stk39	-0.0642194	0.86336	0.999947	0.418539	0.206835	0.999818	5.71427	5.51421e-50	2.13773e-47
Txnrd1	0.578369	0.000980279	0.314329	0.0521894	0.631694	0.999818	2.18593	1.64425e-49	6.19223e-47
Cd83	1.53542	0.152002	0.999947	-2.66989	0.0298055	0.53714	-5.50853	3.89266e-49	1.42525e-46
Drc1	0.310127	0.724692	0.999947	1.01336	0.230393	0.999818	7.04399	4.09709e-49	1.45956e-46
H2-Eb1	1.82087	0.210896	0.999947	-2.4124	0.0523237	0.698755	-6.60699	1.75324e-48	6.08144e-46
Ccnd3	0.461323	0.456162	0.999947	1.04619	0.00369993	0.176328	4.34134	1.28605e-46	4.34652e-44
Egln3	0.97515	0.0261617	0.999947	0.487016	0.243715	0.999818	8.61956	2.44594e-46	8.05997e-44
Gm12185	0.370959	0.335681	0.999947	0.206895	0.674283	0.999818	8.97612	1.68133e-45	5.40528e-43
Sema7a	1.40748	1.5238e-05	0.0121878	1.15995	0.360496	0.999818	7.84141	2.3169e-45	7.27121e-43
Ifi209	0.00430971	0.99398	0.999947	0.181508	0.701702	0.999818	-4.7992	5.0029e-45	1.53356e-42
Dna2	0.594973	0.0917748	0.999947	0.437486	0.117726	0.924111	4.73984	1.10657e-44	3.31494e-42
H2-Ab1	1.71121	0.134606	0.999947	-2.086	0.178971	0.999818	-9.20199	2.7882e-44	8.16695e-42
Sell	-1.09788	0.0376921	0.999947	1.83078	0.00402192	0.188539	5.52086	3.15524e-44	9.04114e-42
Zbp1	0.118396	0.789956	0.999947	0.863506	0.15203	0.999818	5.02066	6.47704e-44	1.81646e-41
Iglc2	0.845182	0.160735	0.999947	-2.21427	0.00242498	0.136391	-7.00565	8.10498e-44	2.22566e-41
Cd79b	1.07452	0.0453267	0.999947	-1.29814	0.0220177	0.472355	-7.00732	1.3191e-43	3.54838e-41
Il12rb2	0.741746	0.425256	0.999947	1.72504	0.00362606	0.175937	5.51973	3.78378e-43	9.9748e-41
Fcer2a	1.27894	0.505292	0.999947	-0.310148	0.913542	0.999818	-13.7276	4.09484e-43	1.05831e-40
Tbc1d4	-0.705338	0.448446	0.999947	0.031361	0.931802	0.999818	-2.06857	1.25512e-42	3.18149e-40
Fam71b	0.57402	0.298343	0.999947	0.234263	0.639618	0.999818	6.9662	1.75215e-42	4.35757e-40
Pim3	0.81967	0.037873	0.999947	1.90649	9.39924e-07	0.000404592	3.69542	2.32741e-42	5.68103e-40
Mov10	0.00971852	0.984077	0.999947	0.287551	0.471497	0.999818	7.02441	2.62143e-42	6.28238e-40
Treml2	-0.0446355	0.945578	0.999947	0.837426	0.333908	0.999818	7.81056	3.25459e-42	7.66048e-40
Cd40lg	-0.897122	0.0233696	0.999947	0.391241	0.0883921	0.839216	5.15081	4.68979e-42	1.08449e-39
Ms4a1	1.65428	0.153383	0.999947	-1.94253	0.0684665	0.781998	-12.5878	6.44821e-42	1.46541e-39
H2-T24	0.540127	0.319793	0.999947	1.49791	2.08774e-05	0.00435293	5.06435	6.74033e-42	1.50584e-39
Ppfibp1	0.29833	0.495274	0.999947	-0.361574	0.218388	0.999818	-4.33269	8.51293e-42	1.87015e-39
Pim1	1.14135	0.158344	0.999947	0.566442	0.119389	0.924111	7.27176	1.17288e-40	2.53438e-38
Mthfd2	0.73885	0.00187063	0.530612	1.4547	2.26019e-06	0.000793682	5.55626	1.83484e-40	3.9008e-38
Rmdn3	0.281121	0.471403	0.999947	0.208053	0.636893	0.999818	5.16288	4.58116e-39	9.5848e-37
Gbp3	0.176185	0.61582	0.999947	0.246033	0.436757	0.999818	6.76048	9.38793e-39	1.93347e-36
Bcl2	0.183873	0.474934	0.999947	-0.00697663	0.979591	0.999818	3.7744	1.12814e-38	2.2877e-36
Socs1	0.938218	0.454548	0.999947	0.871249	0.148873	0.999818	5.31573	1.74989e-38	3.49474e-36
Cd2	0.519559	0.136894	0.999947	0.89574	0.0200887	0.451286	3.77008	1.9202e-38	3.77764e-36
Scd1	1.02501	0.128416	0.999947	-0.372377	0.570737	0.999818	-6.54988	2.63097e-38	5.09982e-36
Pik3cd	-0.128261	0.549939	0.999947	0.675112	0.056814	0.726174	3.48883	6.99217e-38	1.33571e-35
Tbkbp1	-0.0458181	0.885004	0.999947	-0.840412	0.0532614	0.703432	6.23079	6.50994e-37	1.22582e-34
Hk2	0.214284	0.533688	0.999947	0.271349	0.43208	0.999818	3.00009	7.55741e-37	1.40302e-34
Cd74	3.20362	0.0664059	0.999947	-3.09391	0.0219186	0.470985	-7.26666	1.22025e-36	2.2339e-34
Fam129c	0.888594	0.11239	0.999947	-4.39852	1.25037e-06	0.000490732	-4.07294	1.40756e-36	2.54151e-34
Ifi208	0.275816	0.615599	0.999947	0.407952	0.554463	0.999818	-6.06473	1.44868e-36	2.58041e-34
Rab43	-0.25803	0.259499	0.999947	-0.842925	0.0865011	0.835217	-4.4448	1.64897e-36	2.89801e-34
Gm4070	1.18042	0.023311	0.999947	0.505928	0.3801	0.999818	5.54495	6.40354e-36	1.11059e-33
Lif	2.79386	5.63108e-05	0.0377538	-0.0599368	0.947286	0.999818	14.1556	6.80184e-36	1.16435e-33
Tnfrsf13c	0.936491	0.226139	0.999947	-2.44282	2.91613e-05	0.00555897	-6.4657	3.19474e-35	5.3987e-33
Rrm2	0.57408	0.0837598	0.999947	1.73174	3.765e-07	0.000193231	4.46105	4.72155e-35	7.87782e-33
Acot7	0.495738	0.0906309	0.999947	0.412692	0.223848	0.999818	4.49644	4.88035e-35	8.04098e-33
Tnfsf8	0.648213	0.388052	0.999947	-0.221176	0.76836	0.999818	5.31386	6.89653e-35	1.12226e-32
Eef1e1	0.255049	0.403272	0.999947	0.807646	0.0057608	0.236529	5.21258	1.09549e-34	1.76094e-32
Tcp11l2	-0.0762299	0.830683	0.999947	-0.0338782	0.944648	0.999818	-6.1972	1.54432e-34	2.45249e-32
Ube2s	0.788542	0.110741	0.999947	1.18089	0.0260339	0.506408	5.78536	5.80388e-34	9.10725e-32
Crybg1	0.442293	0.443604	0.999947	1.86153	2.10524e-06	0.000768316	4.94162	1.54906e-33	2.40213e-31
Larp1	-0.0063673	0.971946	0.999947	0.20592	0.219125	0.999818	2.68976	2.27819e-33	3.49173e-31
Atp2a2	0.0899477	0.572993	0.999947	0.176272	0.0999037	0.878522	2.87319	3.16343e-33	4.79278e-31
Btg3	0.475669	0.338541	0.999947	0.718907	0.075078	0.796581	4.08323	4.94792e-33	7.4112e-31
Tiam1	-0.691519	0.0521351	0.999947	-0.618723	0.159793	0.999818	-4.16685	6.75298e-33	1.00012e-30
Anxa2	1.68708	0.0142368	0.999947	1.38565	0.0165438	0.417316	5.07828	7.21599e-33	1.05682e-30
Rras2	0.407604	0.411136	0.999947	0.340727	0.474828	0.999818	2.78113	1.26801e-32	1.83666e-30
Gzmb	4.39646	0.0802189	0.999947	2.58351	0.0955118	0.857702	13.3022	2.05121e-32	2.93881e-30
Bcl6	0.437404	0.459405	0.999947	-0.614365	0.282659	0.999818	-4.9084	2.69597e-32	3.82102e-30
Btg2	-0.101196	0.860421	0.999947	0.525294	0.256335	0.999818	-3.98721	3.94857e-32	5.53682e-30
Cd22	1.74892	0.168269	0.999947	-0.477929	0.771494	0.999818	-10.8527	1.0243e-31	1.42119e-29
Manf	0.102913	0.740579	0.999947	0.830063	0.0186018	0.432998	4.12241	1.49648e-31	2.0547e-29
Trp53inp1	-0.0367515	0.9423	0.999947	0.376527	0.346223	0.999818	-3.72904	1.56504e-31	2.12668e-29
F830016B08Rik	1.53486	0.0436029	0.999947	NA	NA	NA	7.19102	2.09199e-31	2.81373e-29
Wars	0.234689	0.403482	0.999947	-0.296343	0.395693	0.999818	3.24156	5.22006e-31	6.88055e-29
Nr4a3	0.903735	0.0047902	0.967883	0.613379	0.00792659	0.277618	5.28104	6.33665e-31	8.26964e-29
Srm	0.369936	0.212352	0.999947	0.60654	0.0595855	0.737396	4.01544	1.00703e-30	1.30134e-28
Cd72	0.50019	0.289763	0.999947	-0.408474	0.501612	0.999818	-4.70788	1.82145e-30	2.33092e-28
Blk	1.08245	0.0858673	0.999947	-3.06278	4.16626e-05	0.00733538	-6.64246	1.90776e-30	2.41791e-28
Got1	-0.253508	0.335027	0.999947	0.853099	0.00438893	0.197858	3.3001	1.99792e-30	2.50806e-28
Adam19	-0.543289	0.521986	0.999947	1.01355	0.416354	0.999818	-3.75346	2.55502e-30	3.17715e-28
Fcmr	1.06334	0.225701	0.999947	-1.48496	0.00126829	0.086347	-8.12115	3.45481e-30	4.25588e-28
St6gal1	-0.720839	0.196005	0.999947	-1.25659	0.036846	0.590953	-4.0983	4.99453e-30	6.09564e-28
Gsr	0.35248	0.334645	0.999947	0.719393	0.08747	0.837477	3.92956	8.56015e-30	1.03515e-27
H2-Ob	0.693602	0.104635	0.999947	-2.07873	0.00041749	0.0425267	-5.11681	1.48305e-29	1.7771e-27
Swap70	1.3948	0.00604031	0.999947	-1.81305	0.00718433	0.265272	-5.83357	1.6742e-29	1.98808e-27
Cdkn1a	2.38449	6.26171e-06	0.00577251	1.35548	0.0368373	0.590953	6.31573	2.37779e-29	2.79836e-27
Slc2a1	0.00256112	0.994666	0.999947	0.304856	0.282409	0.999818	3.73363	4.60885e-29	5.37604e-27
Paf1	-0.619469	0.0529021	0.999947	-0.0358006	0.924128	0.999818	3.6161	4.78618e-29	5.53392e-27
Aldoa	0.310665	0.0791629	0.999947	0.395997	0.0708685	0.786473	2.40174	6.57457e-29	7.47064e-27
Cxcr5	1.61513	0.00626075	0.999947	-0.72999	0.313365	0.999818	-5.21404	1.3364e-28	1.50556e-26
Nfkbie	-0.185622	0.674911	0.999947	-1.53712	0.000803267	0.0638023	-2.67762	2.33521e-28	2.60851e-26
Crem	1.11729	0.104088	0.999947	0.629625	0.0630035	0.756722	6.1511	3.65759e-28	4.05132e-26
Smad3	0.481999	0.228227	0.999947	-0.0520284	0.918751	0.999818	5.13257	4.29028e-28	4.71252e-26
H2-DMb2	1.42307	0.0174158	0.999947	-1.82026	0.00573072	0.236021	-6.41371	6.3639e-28	6.93244e-26
Agpat3	0.365607	0.203106	0.999947	0.414166	0.235091	0.999818	2.79794	6.76658e-28	7.31068e-26
Ifi47	-0.411404	0.645743	0.999947	1.68245	0.37109	0.999818	3.7309	7.35749e-28	7.88448e-26
Pik3ip1	-0.404398	0.368752	0.999947	-0.133961	0.720144	0.999818	-6.21035	1.21027e-27	1.2865e-25
Myb	0.0373601	0.940339	0.999947	-1.04967	0.120288	0.926167	-4.11215	1.28763e-27	1.35778e-25
Mllt11	2.35867	8.85058e-05	0.0522184	0.210894	0.630162	0.999818	5.27134	1.33652e-27	1.39815e-25
Ccl3	4.62481	1.94318e-12	7.16547e-09	4.71803	0.100106	0.878522	12.9289	2.36854e-27	2.45824e-25
Rfx5	-0.763127	0.156836	0.999947	-0.371507	0.336599	0.999818	-4.14877	2.9496e-27	3.0374e-25
Arntl	-0.308508	0.512904	0.999947	-0.938444	0.151521	0.999818	-4.91999	3.20163e-27	3.27138e-25
Eaf1	0.447359	0.0974993	0.999947	1.30502	0.00229491	0.132568	3.58941	3.37788e-27	3.39877e-25
Mtbp	0.794965	0.0363071	0.999947	0.456798	0.293169	0.999818	3.47898	3.35267e-27	3.39877e-25
Arrdc3	0.426832	0.364215	0.999947	-1.01335	0.0318624	0.553374	-4.95073	4.91021e-27	4.90314e-25
Vdac2	0.159656	0.509936	0.999947	1.17486	9.04138e-05	0.0138676	3.25822	5.03677e-27	4.9917e-25
Socs3	0.698868	0.0914933	0.999947	1.29965	0.00146843	0.0952561	3.2705	7.70346e-27	7.57756e-25
Cbwd1	0.777206	0.107419	0.999947	0.52531	0.0618068	0.749091	4.3048	8.74273e-27	8.53614e-25
Timm17a	0.111671	0.709194	0.999947	0.847272	0.0352883	0.58462	4.117	9.27938e-27	8.99349e-25
Tgtp2	0.440839	0.310634	0.999947	-0.0781207	0.956005	0.999818	8.03539	1.05274e-26	1.01286e-24
Gbp2	0.324019	0.62937	0.999947	0.923777	0.344312	0.999818	9.16848	1.13001e-26	1.07933e-24
Maf	0.445361	0.478561	0.999947	1.0045	0.205033	0.999818	-5.91168	1.17687e-26	1.116e-24
Dtx3l	0.231916	0.540445	0.999947	0.873352	0.157487	0.999818	3.90692	1.24668e-26	1.17375e-24
D630039A03Rik	0.172264	0.751919	0.999947	-0.337878	0.560714	0.999818	6.37944	1.30658e-26	1.22142e-24
Acsl4	0.0731946	0.754064	0.999947	0.227641	0.473357	0.999818	3.15309	1.41829e-26	1.31652e-24
Chsy1	0.498667	0.08894	0.999947	0.270938	0.460189	0.999818	4.03047	1.677e-26	1.54577e-24
Calcoco1	-0.523342	0.295281	0.999947	-0.0181769	0.972596	0.999818	-4.78062	2.15047e-26	1.96843e-24
Ak4	0.607994	0.340566	0.999947	-0.22613	0.434028	0.999818	4.83253	2.92275e-26	2.65688e-24
Siglecg	0.64677	0.395778	0.999947	-0.834038	0.0752094	0.796581	-7.29503	4.87769e-26	4.40362e-24
Mef2c	1.4555	0.0594503	0.999947	-0.921707	0.198243	0.999818	-7.58573	1.80407e-25	1.61765e-23
Ttc28	0.0457189	0.892767	0.999947	-0.809947	0.0423045	0.633061	-3.71931	1.94545e-25	1.73263e-23
Pvr	-0.0901476	0.758229	0.999947	1.97094	6.35773e-05	0.010346	2.34668	2.37213e-25	2.09846e-23
Klhl24	-0.172458	0.769382	0.999947	-0.0738228	0.805152	0.999818	-4.65702	2.68185e-25	2.35663e-23
Fcrl1	-1.72216	9.28913e-05	0.0526979	-2.29128	1.42548e-07	9.51079e-05	-4.03909	7.70103e-25	6.72233e-23
Enc1	0.440469	0.150641	0.999947	0.376229	0.24764	0.999818	2.43347	8.92003e-25	7.73519e-23
Mak16	-0.114374	0.618432	0.999947	0.491023	0.133476	0.958005	2.6423	1.10939e-24	9.55747e-23
Plscr1	0.881945	0.231812	0.999947	-0.796345	0.0163842	0.415072	4.32407	1.28104e-24	1.09645e-22
Slc16a3	0.242316	0.593387	0.999947	0.882234	0.0898503	0.839468	3.21342	1.85382e-24	1.57647e-22
Itk	0.0476293	0.730404	0.999947	0.654077	0.0172111	0.426095	2.24354	2.16338e-24	1.82792e-22
Slc25a25	0.640395	0.19124	0.999947	0.766134	0.144121	0.990296	4.80719	3.12164e-24	2.62079e-22
Kcnab2	0.344701	0.176942	0.999947	0.491826	0.0903147	0.839468	2.89515	3.16512e-24	2.62781e-22
Cycs	0.00386302	0.992582	0.999947	1.30975	0.00414544	0.191408	4.11262	3.16988e-24	2.62781e-22
Ly6a	1.54669	2.60196e-19	1.2793e-15	3.36819	0.0276352	0.518656	8.04344	3.28626e-24	2.70726e-22
Plcg2	0.705475	0.161764	0.999947	-0.67378	0.18108	0.999818	-4.81556	3.68781e-24	3.01919e-22
Ldha	0.138527	0.432506	0.999947	0.468031	0.00175167	0.107715	2.7287	4.34725e-24	3.53711e-22
Syk	2.6576	0.068434	0.999947	-0.366799	0.670862	0.999818	-5.92356	4.67122e-24	3.77738e-22
Zfp831	-0.701792	0.162342	0.999947	-0.348603	0.26788	0.999818	-4.71357	1.05692e-23	8.49464e-22
Hspd1	0.124165	0.332562	0.999947	0.992162	2.05436e-05	0.00435133	2.7815	1.49826e-23	1.19688e-21
Sesn3	-0.371456	0.265372	0.999947	0.770746	0.0955264	0.857702	-2.68082	1.70718e-23	1.35556e-21
Ccne1	0.924864	0.0534252	0.999947	1.69255	0.000934137	0.0708246	4.75302	2.89176e-23	2.28241e-21
Serinc5	0.106332	0.767451	0.999947	0.176379	0.614693	0.999818	-4.69517	3.03556e-23	2.38165e-21
Stx11	-0.325046	0.567063	0.999947	-0.517874	0.118882	0.924111	-5.02644	3.69967e-23	2.88552e-21
Mzb1	0.914599	0.222699	0.999947	-1.27533	0.0240231	0.491543	-4.87821	3.83769e-23	2.97556e-21
Fasn	0.383891	0.0812964	0.999947	-0.380123	0.0531153	0.703145	2.66629	4.58437e-23	3.53372e-21
H2-Q7	0.664889	0.0077149	0.999947	1.05988	0.0167581	0.418764	3.72175	5.05894e-23	3.87685e-21
Cxcl9	1.28752	0.027577	0.999947	1.50547	0.00637313	0.250865	7.7896	5.74266e-23	4.37537e-21
Cct7	0.341162	0.030479	0.999947	0.644198	0.0010742	0.0770652	2.87147	6.46376e-23	4.89649e-21
Plk1	1.60756	0.190871	0.999947	1.03491	0.00662756	0.255601	3.68807	7.2751e-23	5.4796e-21
1810037I17Rik	0.112266	0.608913	0.999947	1.30698	0.00318876	0.16179	4.07226	8.40289e-23	6.2931e-21
Aurkb	0.950297	0.0212754	0.999947	1.19913	0.0290589	0.529628	4.74698	8.82874e-23	6.57467e-21
Nolc1	0.187791	0.319896	0.999947	0.146263	0.574877	0.999818	2.2561	1.15681e-22	8.56625e-21
Fam26f	-0.513505	0.282908	0.999947	0.493252	0.158917	0.999818	5.29507	1.44138e-22	1.06139e-20
Ptgs2	2.16762	0.255637	0.999947	3.95499	0.00987849	0.310723	6.04233	1.55397e-22	1.13794e-20
Osm	1.15678	0.0162637	0.999947	0.672109	0.113611	0.917689	4.20679	2.29259e-22	1.66037e-20
Xkrx	-0.361853	0.624363	0.999947	-0.219749	0.787137	0.999818	-4.2642	2.29196e-22	1.66037e-20
Ifi214	-0.216104	0.718349	0.999947	0.0691287	0.924935	0.999818	-3.92262	3.74061e-22	2.69426e-20
Fam129a	-0.19941	0.712467	0.999947	0.0835017	0.793335	0.999818	-3.72738	3.85882e-22	2.7643e-20
Psmb8	0.230944	0.368084	0.999947	0.297439	0.261962	0.999818	3.47338	4.70783e-22	3.35427e-20
Prkca	0.212408	0.276453	0.999947	0.128374	0.334677	0.999818	3.90316	5.15728e-22	3.65474e-20
Notch1	0.0744535	0.567939	0.999947	-0.338981	0.317242	0.999818	3.29475	5.5895e-22	3.93985e-20
Slfn9	0.324849	0.669706	0.999947	0.296103	0.363913	0.999818	5.23044	5.79025e-22	4.05964e-20
Ebna1bp2	-0.0833316	0.740508	0.999947	0.743363	0.00768544	0.272751	3.07908	6.1328e-22	4.27706e-20
Pnrc2	0.0195733	0.966037	0.999947	0.54602	0.318473	0.999818	-3.22018	6.31127e-22	4.37836e-20
Pgk1	0.1942	0.429134	0.999947	0.757796	0.000970709	0.0731816	2.72799	6.88658e-22	4.75246e-20
Dck	0.852604	0.0368347	0.999947	1.13665	0.000559501	0.0519108	3.552	7.01349e-22	4.81483e-20
Ccl4	0.490438	0.098592	0.999947	0.503544	0.634755	0.999818	7.65307	7.16696e-22	4.8947e-20
Serpinb9	0.822881	0.207034	0.999947	4.0366	4.62021e-13	1.23304e-09	4.45867	8.67452e-22	5.89375e-20
Slc25a23	-0.211754	0.716228	0.999947	-0.753521	0.140017	0.979362	-2.82938	8.80618e-22	5.95253e-20
Sfxn3	-0.661738	0.192516	0.999947	-0.539852	0.207659	0.999818	-3.62149	1.10878e-21	7.45652e-20
Nt5e	0.256204	0.630536	0.999947	-1.05238	0.0726409	0.793874	-2.48975	1.1429e-21	7.64701e-20
Mrto4	-0.0368465	0.875935	0.999947	0.463307	0.194851	0.999818	3.09891	1.38448e-21	9.21655e-20
Phgdh	0.261685	0.0193655	0.999947	0.0126063	0.956783	0.999818	1.52086	1.44117e-21	9.54577e-20
Il4i1	0.515514	0.190159	0.999947	-0.709512	0.369702	0.999818	-3.40621	1.48028e-21	9.75578e-20
E2f8	1.33367	0.224993	0.999947	1.80571	0.00197092	0.118468	4.53211	1.55565e-21	1.02015e-19
Ube2h	-0.329175	0.485305	0.999947	0.0996037	0.799314	0.999818	-3.07864	1.56473e-21	1.02102e-19
Napsa	0.806039	0.309047	0.999947	-1.1959	0.0353599	0.58462	-6.28142	1.64513e-21	1.0682e-19
Parp14	0.0805921	0.835675	0.999947	0.216439	0.568221	0.999818	3.75692	1.75253e-21	1.13236e-19
Rasgrp3	2.12134	0.0299349	0.999947	-0.724013	0.219591	0.999818	-9.29667	2.05696e-21	1.32257e-19
Slc28a2	-1.55509	0.0127773	0.999947	-0.145055	0.661367	0.999818	-5.09381	4.07691e-21	2.60863e-19
Cacna1e	0.168989	0.798622	0.999947	-2.01729	0.000307356	0.0344631	-7.17132	4.40691e-21	2.80616e-19
Dut	0.207112	0.632699	0.999947	0.632838	0.0497314	0.681274	3.45885	4.66705e-21	2.95752e-19
Zc3h12d	-0.673832	0.0726555	0.999947	-0.211053	0.534235	0.999818	-1.96022	4.9872e-21	3.14528e-19
Atf3	1.20815	0.00911907	0.999947	0.921538	0.102608	0.886641	3.97877	6.13014e-21	3.84769e-19
Zfp362	0.308212	0.532353	0.999947	-1.09385	0.0069904	0.263056	-4.16962	7.35285e-21	4.59326e-19
Prc1	1.43915	0.24151	0.999947	1.27592	0.00305831	0.156962	4.91488	9.29223e-21	5.7774e-19
Orc6	0.343878	0.292059	0.999947	0.423667	0.0498294	0.681274	2.9962	9.51492e-21	5.88808e-19
Blnk	1.2299	0.0672555	0.999947	-0.962817	0.0507751	0.685772	-8.1898	1.02686e-20	6.32481e-19
Tmem109	0.72581	0.0395041	0.999947	-0.0964682	0.691569	0.999818	3.33372	1.28413e-20	7.87262e-19
Hivep3	-0.741718	0.311399	0.999947	-1.92192	7.20234e-10	1.06787e-06	-1.85383	1.32103e-20	8.06133e-19
Hbp1	-0.39424	0.462564	0.999947	-0.416353	0.287929	0.999818	-4.81817	1.34198e-20	8.15146e-19
Glipr2	1.15489	0.0351574	0.999947	1.07503	0.0881616	0.839216	3.87158	1.42598e-20	8.62193e-19
P4ha1	0.034923	0.930181	0.999947	0.919031	0.0976998	0.866826	3.06808	1.49616e-20	9.00499e-19
Lfng	-0.214953	0.582273	0.999947	-0.351947	0.346651	0.999818	3.31302	1.56864e-20	9.39827e-19
Rhoq	0.356348	0.381838	0.999947	0.242626	0.578634	0.999818	4.84	2.02346e-20	1.20684e-18
Ctps	0.155244	0.531591	0.999947	0.478738	0.13375	0.958005	3.14666	2.87577e-20	1.70746e-18
Adarb1	-1.26857	0.00859682	0.999947	-1.07992	4.78782e-06	0.00138841	-3.64281	4.17259e-20	2.46632e-18
Tcf4	0.936397	0.116194	0.999947	-1.03017	0.0298277	0.53714	-3.85086	4.40866e-20	2.59422e-18
Tomm20	-0.0935218	0.723465	0.999947	0.658613	0.0957715	0.857702	2.81872	4.66049e-20	2.73022e-18
Eif1	0.400035	0.000778098	0.258585	0.58823	0.0269684	0.515294	2.79912	4.84578e-20	2.8262e-18
Ypel3	-0.0410193	0.918062	0.999947	-0.155272	0.752144	0.999818	-6.25928	5.81825e-20	3.37843e-18
Pkm	0.103088	0.57471	0.999947	0.194721	0.229335	0.999818	2.02927	6.46159e-20	3.73554e-18
Eno3	1.49587	0.0247015	0.999947	1.32544	5.9394e-06	0.00165115	3.87561	6.97656e-20	4.01563e-18
Fdps	-0.375806	0.228043	0.999947	0.603599	0.102179	0.88502	3.73339	7.02411e-20	4.02543e-18
Magohb	0.222744	0.601562	0.999947	1.24595	0.013914	0.38277	3.91982	7.16779e-20	4.08999e-18
Gm2a	-0.686385	0.357328	0.999947	0.951708	0.389575	0.999818	-3.41711	7.48822e-20	4.2544e-18
Mdm2	0.530533	0.0934589	0.999947	0.766363	0.020132	0.451499	2.60797	1.12666e-19	6.37362e-18
Gm45716	-1.79584	0.00716199	0.999947	0.140915	0.758131	0.999818	-4.12985	1.16014e-19	6.53496e-18
Enpp4	0.349096	0.459725	0.999947	1.34138	0.0196562	0.445182	3.97538	1.25946e-19	7.06425e-18
Capg	-0.741671	0.0394733	0.999947	-0.907851	0.441995	0.999818	-4.86964	1.28032e-19	7.15082e-18
Kif14	1.72287	0.043273	0.999947	0.828159	0.0431611	0.640393	4.71573	1.40557e-19	7.81723e-18
H2-Q6	1.63739	2.29656e-07	0.00037638	0.595159	0.574039	0.999818	3.96173	1.71805e-19	9.51498e-18
Gtf2e2	0.177299	0.574117	0.999947	1.76225	0.00243657	0.136391	3.98136	1.87491e-19	1.02971e-17
Mbp	-0.769518	0.0123606	0.999947	-0.645315	0.0473267	0.668888	-2.57023	1.87371e-19	1.02971e-17
Kmt5a	0.29266	0.25369	0.999947	0.332267	0.314821	0.999818	2.91151	1.9475e-19	1.06514e-17
Lsp1	-0.831331	0.00303178	0.745538	-0.616791	0.0372564	0.593659	-2.33231	2.53624e-19	1.38141e-17
Tacc2	0.0206998	0.961617	0.999947	-0.958461	0.0139354	0.38277	3.36813	2.58152e-19	1.40029e-17
P2ry10	0.485602	0.44814	0.999947	0.612722	0.368474	0.999818	-3.01529	2.82816e-19	1.52779e-17
Nampt	0.0547549	0.836469	0.999947	-0.11821	0.721368	0.999818	3.61432	3.02493e-19	1.62741e-17
Mapre2	-0.0769443	0.811084	0.999947	0.299065	0.281808	0.999818	3.43896	3.58311e-19	1.91988e-17
Tle3	-0.573438	0.113886	0.999947	-0.79265	0.0147972	0.396493	-3.12004	3.7777e-19	2.01595e-17
Casp1	0.906327	0.0631152	0.999947	0.429778	0.520429	0.999818	3.80667	4.60596e-19	2.44803e-17
Anln	1.50251	0.0758202	0.999947	0.744155	0.226504	0.999818	5.34816	4.62748e-19	2.44959e-17
Pbk	0.242144	0.652223	0.999947	1.95016	0.00407128	0.189955	2.98836	5.08095e-19	2.67888e-17
Unc119b	0.113282	0.627857	0.999947	-0.281724	0.43335	0.999818	-3.43756	5.71837e-19	3.00294e-17
Rangap1	0.439213	0.0799647	0.999947	0.362057	0.174364	0.999818	1.51487	5.87608e-19	3.07352e-17
Birc5	1.11577	0.349662	0.999947	1.7279	0.00486439	0.210711	5.15725	6.35224e-19	3.29641e-17
Incenp	0.863583	0.339524	0.999947	0.836126	0.00079765	0.0637356	3.18713	6.34883e-19	3.29641e-17
Il15ra	-0.189129	0.694309	0.999947	0.984426	0.0778647	0.80627	2.54604	6.6858e-19	3.45591e-17
Etv6	0.628406	0.0788209	0.999947	0.13588	0.725079	0.999818	3.56388	7.63185e-19	3.92951e-17
Ybx3	0.458976	0.0628367	0.999947	-0.056762	0.848161	0.999818	1.40307	8.38989e-19	4.303e-17
Parp9	0.163742	0.714579	0.999947	0.916871	0.10377	0.889346	4.269	8.909e-19	4.55153e-17
Gm43738	-0.33425	0.292705	0.999947	0.503703	0.168411	0.999818	3.29016	9.03275e-19	4.59694e-17
Fam124b	0.294514	0.581219	0.999947	0.020979	0.964565	0.999818	-2.55114	9.35708e-19	4.74368e-17
Trib2	-0.563469	0.452193	0.999947	-0.130066	0.841843	0.999818	4.25771	9.68521e-19	4.89122e-17
Prps1	0.210962	0.403842	0.999947	0.318662	0.276016	0.999818	2.95084	1.07247e-18	5.3955e-17
Dlgap5	0.687812	0.125871	0.999947	1.55314	0.00082154	0.0648676	2.66216	1.13687e-18	5.69774e-17
Unc93b1	0.597305	0.362893	0.999947	-1.34299	0.0232057	0.484597	-3.07008	1.14549e-18	5.71918e-17
Fam169b	-0.141813	0.495192	0.999947	0.438366	0.418151	0.999818	-4.31402	1.28722e-18	6.40259e-17
Pank3	0.447413	0.171188	0.999947	0.791152	0.0396785	0.612104	2.73558	1.30423e-18	6.46279e-17
Creld2	-0.143328	0.528147	0.999947	0.452361	0.375704	0.999818	3.28763	1.34036e-18	6.61694e-17
Pfkp	0.0520731	0.881904	0.999947	0.646544	0.0155872	0.403151	2.44054	1.38928e-18	6.80747e-17
Zbtb20	-0.0407021	0.918155	0.999947	-1.77908	0.000214503	0.02619	-4.46118	1.38623e-18	6.80747e-17
Tubg1	0.778592	0.0186604	0.999947	0.412148	0.155456	0.999818	3.76308	1.51479e-18	7.39498e-17
Slfn1	-0.276402	0.417287	0.999947	1.34022	0.249017	0.999818	2.45075	1.56428e-18	7.6084e-17
Patj	-0.993885	0.0735083	0.999947	-0.349425	0.468263	0.999818	-3.21123	1.68607e-18	8.17063e-17
Mdh2	0.127713	0.253464	0.999947	0.555037	0.0195109	0.44429	2.59149	1.76264e-18	8.51041e-17
Tpi1	0.363808	0.280359	0.999947	0.593268	0.016617	0.418373	3.2315	2.0144e-18	9.69046e-17
Dnajb11	-0.252094	0.488666	0.999947	0.276297	0.256965	0.999818	2.72194	2.25222e-18	1.07951e-16
Tnf	1.29562	0.0712403	0.999947	0.44557	0.226956	0.999818	3.52256	2.67929e-18	1.27955e-16
Mif4gd	0.147607	0.73827	0.999947	-0.589576	0.209876	0.999818	-3.81591	2.71532e-18	1.29208e-16
Pim2	-0.26872	0.0527344	0.999947	-0.0527175	0.872782	0.999818	2.50294	3.00933e-18	1.42684e-16
Angptl2	0.291762	0.501294	0.999947	-0.280787	0.513254	0.999818	4.31647	3.36089e-18	1.58781e-16
Armcx4	-0.079055	0.832343	0.999947	-2.09149	2.55835e-05	0.00509532	-3.0944	3.45344e-18	1.6257e-16
Foxm1	0.934986	0.10358	0.999947	1.93602	0.00901215	0.295475	3.49175	3.78376e-18	1.77487e-16
Yrdc	0.186063	0.45185	0.999947	0.391746	0.310836	0.999818	2.21462	3.79774e-18	1.77511e-16
Irf6	-0.740931	0.0143883	0.999947	1.09069	0.030629	0.544953	-5.8255	4.21421e-18	1.96281e-16
Pdcd4	0.259092	0.600912	0.999947	0.13856	0.790498	0.999818	-3.63811	4.24018e-18	1.96795e-16
Hsp90b1	-0.192629	0.444011	0.999947	0.359179	0.206467	0.999818	3.04482	4.54398e-18	2.10155e-16
Pbxip1	-0.266576	0.507059	0.999947	-0.0490356	0.936516	0.999818	-3.17399	4.96239e-18	2.28704e-16
Gtse1	1.3918	0.0180766	0.999947	0.71855	0.0197006	0.445182	4.12743	5.64369e-18	2.59197e-16
Spata13	0.235355	0.456364	0.999947	0.470715	0.245698	0.999818	-2.00228	5.67879e-18	2.59903e-16
Polr2c	0.344215	0.0833422	0.999947	0.60678	0.185162	0.999818	2.86518	6.49791e-18	2.96363e-16
Adh1	-1.40426	0.0125902	0.999947	-0.746317	0.181808	0.999818	-3.83972	6.69476e-18	3.04288e-16
Papss2	0.677011	0.34745	0.999947	0.24436	0.757187	0.999818	-3.67586	7.15931e-18	3.24285e-16
Rcn1	-0.193	0.558574	0.999947	0.424597	0.248656	0.999818	3.32042	8.18869e-18	3.69641e-16
Tnks1bp1	-0.0989875	0.846238	0.999947	-0.608728	0.0310002	0.547902	-4.40636	8.41742e-18	3.78669e-16
Nav2	0.271254	0.557111	0.999947	-1.45996	0.0349475	0.582196	-4.94965	8.89228e-18	3.98671e-16
Iigp1	1.63649	0.0312039	0.999947	4.20397	7.70859e-05	0.0121016	8.2517	9.31654e-18	4.16276e-16
Lyar	-0.338275	0.275013	0.999947	1.01236	0.00487522	0.210711	3.12589	9.62161e-18	4.28454e-16
Degs1	0.791114	0.010893	0.999947	0.788579	0.0748176	0.796581	3.19266	9.86017e-18	4.37599e-16
Lysmd2	0.85809	0.0670325	0.999947	2.02203	1.35041e-05	0.00305422	2.64338	1.04553e-17	4.62455e-16
Aurka	0.90584	0.136135	0.999947	0.883412	0.0478919	0.668985	5.33517	1.05684e-17	4.65892e-16
Tpm3	0.0749244	0.596823	0.999947	0.675818	0.00488081	0.210711	1.74603	1.21625e-17	5.34379e-16
Ggta1	0.793955	0.106829	0.999947	1.30531	0.0402975	0.618792	3.92559	1.52964e-17	6.6984e-16
Klf6	1.79909	0.161098	0.999947	1.16001	0.000176815	0.0231315	4.66459	1.97695e-17	8.62854e-16
Il10ra	2.11995	0.000788904	0.258585	1.19209	0.00852218	0.287172	4.23896	2.01532e-17	8.76697e-16
Bpgm	-0.141666	0.812953	0.999947	0.0283458	0.927864	0.999818	-1.87725	2.29221e-17	9.90612e-16
Cdc45	0.575698	0.127695	0.999947	1.0129	0.00847069	0.286811	3.05538	2.2905e-17	9.90612e-16
Gata1	-0.168642	0.765742	0.999947	0.410265	0.465332	0.999818	3.89639	2.36282e-17	1.01779e-15
Tigar	0.274023	0.384135	0.999947	1.68341	0.000591035	0.0530069	4.40185	2.39148e-17	1.02678e-15
Exoc2	-0.623538	0.132028	0.999947	0.170159	0.631486	0.999818	-2.18865	2.50766e-17	1.07316e-15
Foxp3	0.881584	0.0667316	0.999947	0.245795	0.8686	0.999818	3.66946	2.67062e-17	1.13921e-15
Ifi35	0.323996	0.53299	0.999947	0.199196	0.684749	0.999818	3.10666	2.71197e-17	1.15311e-15
Clspn	0.601049	0.155924	0.999947	1.3357	0.000402665	0.0419888	3.0287	2.8175e-17	1.19413e-15
Tfrc	0.0240206	0.9019	0.999947	0.188274	0.48464	0.999818	2.36652	3.07017e-17	1.29705e-15
Ccne2	0.445345	0.0901515	0.999947	1.30366	0.0272244	0.515294	4.14478	3.45489e-17	1.45492e-15
Aldh6a1	-0.092219	0.849798	0.999947	0.202077	0.643914	0.999818	-2.9845	3.63981e-17	1.52791e-15
Slc29a1	0.280326	0.383187	0.999947	-0.471238	0.0784524	0.808393	-2.25229	3.74385e-17	1.5666e-15
Prelid3b	-0.0830359	0.761837	0.999947	1.19376	0.000620026	0.0544317	3.06493	3.77933e-17	1.57643e-15
Sv2a	-0.472138	0.285994	0.999947	-0.723935	0.0686397	0.781998	-5.07295	3.8315e-17	1.59315e-15
Hmgcr	-0.043545	0.853756	0.999947	0.289535	0.329401	0.999818	2.21822	3.9362e-17	1.63154e-15
Oas3	0.852075	0.0781751	0.999947	1.39166	0.0628704	0.756486	4.11943	4.46862e-17	1.84642e-15
Cltb	0.186504	0.732154	0.999947	0.215946	0.501768	0.999818	3.85044	4.6653e-17	1.92167e-15
Acpp	-0.0144952	0.976932	0.999947	0.121626	0.844308	0.999818	-4.31314	5.01116e-17	2.0577e-15
Igtp	0.288366	0.181272	0.999947	0.609724	0.00726354	0.265272	5.60037	5.09587e-17	2.07953e-15
Ccnf	1.61377	0.00638616	0.999947	0.310547	0.53851	0.999818	4.16108	5.09441e-17	2.07953e-15
Hsph1	0.0824855	0.526666	0.999947	0.0982274	0.661048	0.999818	2.44488	6.11722e-17	2.48862e-15
Mapk1ip1l	0.186609	0.429369	0.999947	0.212097	0.517211	0.999818	2.59815	6.20921e-17	2.51827e-15
Raph1	-0.36105	0.516365	0.999947	0.0893597	0.783701	0.999818	-3.28674	6.98972e-17	2.82612e-15
Snn	0.333348	0.685955	0.999947	-0.629103	0.220292	0.999818	-2.56727	8.24454e-17	3.32328e-15
Myc	-0.0648924	0.823317	0.999947	-0.779027	0.0167117	0.418764	3.64255	9.09949e-17	3.65672e-15
Kif1b	0.865007	0.0112379	0.999947	1.5703	0.000153452	0.0205914	2.91358	9.30382e-17	3.72746e-15
Prkcb	0.0595435	0.803492	0.999947	-1.05072	0.015414	0.403151	-3.05511	9.92633e-17	3.96482e-15
Farp1	-1.10255	0.0430919	0.999947	-2.47019	2.52697e-05	0.00509532	-5.5764	1.19517e-16	4.75937e-15
Tbc1d30	-0.257148	0.586239	0.999947	0.393495	0.442148	0.999818	-1.98557	1.23958e-16	4.92135e-15
Kifc1	1.52139	0.020027	0.999947	0.591944	0.120072	0.925925	3.16937	1.25559e-16	4.96993e-15
Trpv2	-0.167666	0.568156	0.999947	-0.284353	0.529675	0.999818	-3.06289	1.26341e-16	4.98592e-15
Mafk	-0.200625	0.508406	0.999947	0.470299	0.272687	0.999818	2.80921	2.04615e-16	8.05083e-15
Cd180	1.02822	0.137816	0.999947	0.00679558	0.991156	0.999818	-4.0231	2.11227e-16	8.28627e-15
Plk3	0.723199	0.00604398	0.999947	0.896314	0.0652013	0.772214	3.21762	2.12211e-16	8.30014e-15
Zhx2	-0.455252	0.21129	0.999947	-0.357082	0.462049	0.999818	-3.61564	2.32269e-16	9.05781e-15
Tmem106b	-0.212119	0.546812	0.999947	0.0122493	0.978062	0.999818	-2.30343	2.40907e-16	9.36693e-15
Ppp5c	-0.0114013	0.95749	0.999947	0.302269	0.337757	0.999818	2.38856	2.43531e-16	9.44113e-15
Pcmtd2	-0.504193	0.366473	0.999947	-0.359479	0.302176	0.999818	-2.3394	2.4787e-16	9.5635e-15
E2f2	0.54981	0.338966	0.999947	1.29128	0.0233231	0.485712	2.65906	2.48139e-16	9.5635e-15
Gatsl2	0.416895	0.237239	0.999947	-0.440672	0.39973	0.999818	-4.27576	2.78101e-16	1.0687e-14
Zbtb32	0.28711	0.292178	0.999947	-0.951638	0.0589446	0.73536	4.30682	3.26917e-16	1.25264e-14
Ppa1	-0.168118	0.480113	0.999947	0.322729	0.319412	0.999818	2.93973	3.50401e-16	1.33874e-14
Iqgap2	0.348475	0.341405	0.999947	-0.00429251	0.993892	0.999818	3.20416	3.96812e-16	1.51167e-14
Xdh	0.600799	0.251472	0.999947	1.21414	0.0416392	0.626082	3.19079	4.18838e-16	1.59098e-14
Gbp5	-0.0926586	0.823087	0.999947	0.231105	0.562984	0.999818	7.33575	5.08836e-16	1.92729e-14
Pfdn4	0.0672372	0.877317	0.999947	0.322034	0.391892	0.999818	4.16142	5.82165e-16	2.19871e-14
Nbeal1	-0.281526	0.354572	0.999947	-0.457177	0.448268	0.999818	-4.32422	5.90092e-16	2.22229e-14
Eif4a1	0.0495485	0.703584	0.999947	0.36348	0.0318619	0.553374	1.98087	6.16643e-16	2.31566e-14
Bcar3	0.779022	0.426101	0.999947	-1.69076	0.01557	0.403151	-7.79496	6.3061e-16	2.36138e-14
Chchd4	-0.177264	0.558871	0.999947	0.230056	0.507838	0.999818	2.16083	6.35851e-16	2.36756e-14
Cep76	0.619612	0.177195	0.999947	1.11653	0.0744241	0.796581	3.59726	6.35207e-16	2.36756e-14
Gfpt1	0.601673	0.0515427	0.999947	0.701125	0.0411171	0.623484	2.30038	6.63274e-16	2.46271e-14
Ppp1r16b	0.585454	0.0397713	0.999947	0.457959	0.561801	0.999818	2.71424	6.81544e-16	2.52344e-14
Pmaip1	1.21909	0.0172388	0.999947	-0.0958916	0.863648	0.999818	2.98724	7.93867e-16	2.93108e-14
Ezr	0.186263	0.530293	0.999947	0.543099	0.0676906	0.780323	1.40003	8.0518e-16	2.96455e-14
Trim59	1.12419	0.0467508	0.999947	2.66599	8.67828e-07	0.000399186	2.52011	8.60343e-16	3.15883e-14
Cenpi	0.732737	0.177085	0.999947	0.861534	0.035778	0.586513	3.77615	9.72665e-16	3.56131e-14
Fam72a	0.589089	0.256036	0.999947	1.30262	0.0180303	0.431861	4.29499	1.02655e-15	3.74817e-14
Maff	0.461169	0.406301	0.999947	-0.0488758	0.910144	0.999818	2.98167	1.10085e-15	4.00837e-14
Ctps2	-0.574596	0.17363	0.999947	-0.266519	0.46768	0.999818	-2.65789	1.58623e-15	5.75981e-14
Ciita	0.879638	0.111015	0.999947	-1.22086	0.0847958	0.828629	-3.37985	1.66237e-15	6.01968e-14
Slc7a5	0.137162	0.231469	0.999947	-0.12453	0.649079	0.999818	2.55242	1.74976e-15	6.31878e-14
Chst3	0.717337	0.240258	0.999947	-1.83908	0.000560188	0.0519108	-3.0241	1.93025e-15	6.95153e-14
Nrp1	-0.0191374	0.960145	0.999947	-0.418604	0.498495	0.999818	4.9862	2.00243e-15	7.13524e-14
Ip6k1	0.342767	0.392544	0.999947	-0.19508	0.486284	0.999818	-3.07499	2.00291e-15	7.13524e-14
2610008E11Rik	0.0861127	0.879335	0.999947	-0.140194	0.720618	0.999818	-3.30777	1.99753e-15	7.13524e-14
Lbh	-0.202659	0.598709	0.999947	0.289357	0.298852	0.999818	-1.83784	1.98994e-15	7.13524e-14
Nid1	0.974233	0.121691	0.999947	-2.54627	0.000183255	0.0234226	-5.85343	2.08843e-15	7.41983e-14
Acod1	1.77083	0.408924	0.999947	3.6346	0.00251259	0.1397	5.10617	2.12823e-15	7.54093e-14
Igsf3	0.634757	0.242041	0.999947	-0.552639	0.166289	0.999818	-3.65069	2.27341e-15	8.03375e-14
Crebrf	-0.181315	0.575253	0.999947	-0.0895431	0.84022	0.999818	-2.8455	2.28566e-15	8.05543e-14
Itih5	0.0881015	0.855561	0.999947	0.257021	0.592826	0.999818	2.65788	2.8967e-15	1.01546e-13
Fam60a	0.493052	0.217303	0.999947	0.814277	0.152231	0.999818	3.72264	2.89532e-15	1.01546e-13
Ska2	0.0421652	0.948959	0.999947	0.858286	0.118002	0.924111	3.68167	3.13285e-15	1.09533e-13
Fam117b	-0.512811	0.182614	0.999947	0.566339	0.276001	0.999818	-2.41621	3.42045e-15	1.19272e-13
Dcaf11	-0.128464	0.574202	0.999947	-0.353973	0.459211	0.999818	-2.47851	3.45385e-15	1.20119e-13
Kif22	1.21509	0.0835063	0.999947	0.75497	0.0153705	0.403151	3.30331	3.91952e-15	1.35956e-13
Hnrnpab	-0.2852	0.502087	0.999947	0.577771	0.018589	0.432998	2.58335	4.04541e-15	1.39954e-13
Ago1	-0.352571	0.22279	0.999947	-0.627917	0.0452777	0.654591	-2.43585	4.24403e-15	1.46441e-13
Gpi1	0.146262	0.322039	0.999947	0.117165	0.510304	0.999818	1.82799	4.38213e-15	1.50812e-13
Aftph	-0.00423131	0.990149	0.999947	-0.410071	0.349783	0.999818	-2.13836	4.42696e-15	1.51958e-13
Rnf19b	0.582397	0.28625	0.999947	0.713899	0.137668	0.972178	2.10299	4.49016e-15	1.53727e-13
E2f7	0.331189	0.409086	0.999947	0.778654	0.0131147	0.370768	4.51514	4.58377e-15	1.56525e-13
Lgals3bp	1.41438	0.0191515	0.999947	0.277087	0.638545	0.999818	5.6478	4.65287e-15	1.58474e-13
Ankrd12	-0.270312	0.561236	0.999947	0.00405864	0.994407	0.999818	-3.41744	4.79e-15	1.62724e-13
Casp7	0.721299	0.203163	0.999947	0.925224	0.0138877	0.38277	3.14187	4.98106e-15	1.6878e-13
Tagln2	0.362845	0.0676353	0.999947	0.596964	0.0126736	0.364327	2.41826	5.10266e-15	1.72457e-13
Cdkn2d	0.268855	0.519148	0.999947	0.697718	0.147159	0.998253	4.08364	5.70922e-15	1.92463e-13
Shmt2	0.182052	0.231161	0.999947	0.00485339	0.967841	0.999818	1.09007	6.51219e-15	2.18972e-13
Nomo1	-0.174314	0.506664	0.999947	0.165796	0.591975	0.999818	2.17744	6.87755e-15	2.30669e-13
Marcks	0.920016	0.00144122	0.442874	-1.35517	0.0269523	0.515294	-3.17952	7.35529e-15	2.46066e-13
Nefh	0.124735	0.616379	0.999947	-0.693414	0.0909983	0.842082	2.20207	7.75228e-15	2.58691e-13
Tuba4a	-0.115582	0.267657	0.999947	0.354158	0.20781	0.999818	2.44798	7.82983e-15	2.60619e-13
Stat3	0.355078	0.201651	0.999947	0.436545	0.135306	0.964488	1.69771	8.2595e-15	2.74228e-13
Kynu	1.26721	0.0601881	0.999947	-0.838423	0.19655	0.999818	-5.03751	8.48415e-15	2.80979e-13
B4galt5	0.640506	0.0974214	0.999947	0.673308	0.155876	0.999818	2.56899	8.76045e-15	2.89402e-13
BC031181	-0.0687651	0.792157	0.999947	1.29873	0.00710225	0.264069	3.05763	1.00298e-14	3.30506e-13
Calr	-0.229613	0.177637	0.999947	0.18689	0.321919	0.999818	1.64077	1.03341e-14	3.38841e-13
Anxa6	0.21933	0.425288	0.999947	-0.342914	0.402327	0.999818	2.28979	1.03233e-14	3.38841e-13
Espl1	1.46371	0.168836	0.999947	1.37179	0.0377905	0.594002	3.47188	1.14068e-14	3.73084e-13
Cd84	-0.646361	0.1669	0.999947	-1.08927	0.0235387	0.487734	-2.79539	1.15782e-14	3.77754e-13
Thy1	0.0751908	0.779643	0.999947	0.561665	0.0898757	0.839468	2.70576	1.29307e-14	4.20839e-13
Rexo2	-0.00878744	0.976562	0.999947	-0.129513	0.738698	0.999818	2.83035	1.30733e-14	4.24431e-13
Tjp2	-0.238775	0.711214	0.999947	-0.213574	0.704685	0.999818	-3.18338	1.3904e-14	4.50293e-13
Nup88	0.286508	0.233734	0.999947	0.473657	0.123831	0.93198	2.38821	1.42937e-14	4.61779e-13
Nup107	0.387489	0.231389	0.999947	0.665155	0.0483457	0.672706	2.65067	1.54374e-14	4.97507e-13
Gfm1	0.234158	0.370075	0.999947	0.778793	0.059459	0.73737	2.79502	1.55042e-14	4.98441e-13
Bub1	0.693566	0.0473209	0.999947	1.69878	0.00602678	0.242233	3.92756	1.60013e-14	5.12025e-13
Kif2c	1.44826	0.0456164	0.999947	1.11497	0.00694903	0.263056	4.74345	1.60044e-14	5.12025e-13
Polr2g	0.726726	0.0137217	0.999947	0.680827	0.102318	0.88536	2.94949	1.83357e-14	5.85188e-13
Fancd2	0.860389	0.0529576	0.999947	1.42694	0.0272089	0.515294	3.11103	1.89854e-14	6.04461e-13
Rrn3	0.430843	0.144283	0.999947	-0.0404985	0.860087	0.999818	2.33218	1.90995e-14	6.06629e-13
Fxr2	0.168654	0.571629	0.999947	1.01909	0.00104174	0.0761115	2.34332	2.26295e-14	7.17018e-13
Gbp7	0.175157	0.508139	0.999947	-0.101581	0.857853	0.999818	7.98462	2.28668e-14	7.228e-13
Zfp467	-0.134981	0.819581	0.999947	-0.0400047	0.94595	0.999818	-3.5651	2.31768e-14	7.30844e-13
Cep55	1.22631	0.0530969	0.999947	0.551408	0.377325	0.999818	3.86611	2.51641e-14	7.91618e-13
Prpf31	0.0506496	0.838435	0.999947	-0.039879	0.905344	0.999818	2.05811	2.54261e-14	7.97956e-13
Atp10a	0.0426281	0.891733	0.999947	0.586459	0.198484	0.999818	2.68966	2.58512e-14	8.09369e-13
Gbp10	-0.309238	0.5888	0.999947	1.16495	0.00699827	0.263056	6.3854	2.64664e-14	8.26667e-13
Stip1	0.280501	0.132816	0.999947	0.629953	0.00723001	0.265272	2.30247	2.69033e-14	8.38328e-13
Ankrd33b	1.25334	0.141297	0.999947	-1.32746	0.0206195	0.456655	-3.48446	2.69673e-14	8.38339e-13
Tmem127	-0.271514	0.418987	0.999947	0.117121	0.808681	0.999818	-2.65412	2.78555e-14	8.63915e-13
Mybl2	0.832765	0.0173825	0.999947	0.249245	0.370053	0.999818	2.45745	2.81942e-14	8.72365e-13
Tcf19	1.05936	0.0222441	0.999947	1.7732	0.0010376	0.0761115	2.70955	2.86814e-14	8.85361e-13
Syne1	0.15843	0.810264	0.999947	0.324639	0.312385	0.999818	-3.19313	2.95134e-14	9.08915e-13
Arap1	0.401103	0.406038	0.999947	-0.975044	0.0812914	0.81623	-1.97312	3.09966e-14	9.52369e-13
Pdk2	0.195398	0.689815	0.999947	-0.720476	0.186487	0.999818	-3.90291	3.13213e-14	9.60107e-13
Il6st	-0.684298	0.119202	0.999947	-0.314043	0.339541	0.999818	-1.46134	4.44544e-14	1.35952e-12
Spsb3	-0.136722	0.732539	0.999947	-0.435622	0.252114	0.999818	-2.88356	4.96716e-14	1.51556e-12
St6galnac4	0.244762	0.328481	0.999947	-0.224514	0.455352	0.999818	2.69072	5.21828e-14	1.5885e-12
Arhgap11a	0.354815	0.447331	0.999947	0.998199	0.0614229	0.746473	3.54311	5.28254e-14	1.60436e-12
Sept11	0.180339	0.106274	0.999947	0.205749	0.440852	0.999818	1.21052	5.37035e-14	1.62728e-12
Dnase2a	-0.0226701	0.964933	0.999947	-1.25876	0.00655642	0.255601	-2.8023	5.41839e-14	1.63807e-12
Pgam1	-0.0354728	0.923284	0.999947	0.810112	0.0793454	0.811032	2.71006	5.66624e-14	1.70908e-12
St3gal4	0.160328	0.641123	0.999947	0.6685	0.169297	0.999818	2.77353	5.87498e-14	1.76484e-12
Rrp9	-0.10015	0.702052	0.999947	0.678898	0.0345063	0.579915	3.08223	5.8779e-14	1.76484e-12
F2r	0.55198	0.171426	0.999947	0.752686	0.0702901	0.782982	3.09725	6.29066e-14	1.88448e-12
Kif20a	1.66616	0.149732	0.999947	1.61566	0.00073325	0.0600275	4.32546	6.42575e-14	1.92059e-12
Tapt1	0.501208	0.101551	0.999947	0.104121	0.654229	0.999818	2.64109	6.53847e-14	1.94985e-12
Spint2	-0.472493	0.266138	0.999947	-0.862109	0.123024	0.930633	-1.57369	7.26043e-14	2.15836e-12
Gdpd5	-0.530782	0.31765	0.999947	-0.429137	0.400667	0.999818	-2.36158	7.27041e-14	2.15836e-12
Eif2b3	0.0712686	0.72621	0.999947	0.401134	0.374719	0.999818	2.12564	7.62258e-14	2.25782e-12
Lrrc59	0.43212	0.0865567	0.999947	0.0215106	0.93418	0.999818	2.81644	7.87703e-14	2.32796e-12
Rrp1b	-0.339153	0.13764	0.999947	-0.0135362	0.964008	0.999818	2.02845	8.08688e-14	2.37931e-12
Pmepa1	0.651707	0.00329971	0.772551	-0.140002	0.838394	0.999818	3.81267	8.13037e-14	2.38678e-12
Zfp217	0.011168	0.976766	0.999947	0.124294	0.808428	0.999818	-2.20234	8.24406e-14	2.41382e-12
Vdac1	0.11977	0.636626	0.999947	0.62417	0.0250092	0.499577	2.23693	8.25911e-14	2.41382e-12
Lrig1	-0.368044	0.17906	0.999947	0.126079	0.721635	0.999818	-2.99929	8.60574e-14	2.50956e-12
Cdc25a	0.0948388	0.72249	0.999947	0.340799	0.279847	0.999818	2.83444	1.02077e-13	2.97014e-12
Tk1	0.822936	0.130295	0.999947	0.155015	0.718628	0.999818	2.76013	1.04266e-13	3.02716e-12
Chd6	0.103016	0.633777	0.999947	-0.82098	0.125612	0.936482	-2.92705	1.07074e-13	3.10186e-12
Dpy19l3	-0.0489191	0.915931	0.999947	-0.629961	0.0821539	0.81752	-2.87752	1.08706e-13	3.14222e-12
Crabp2	1.04438	0.191819	0.999947	-0.757046	0.199295	0.999818	3.89475	1.16053e-13	3.34724e-12
Nuak2	0.231676	0.621991	0.999947	1.27632	0.049983	0.681977	3.68954	1.26288e-13	3.63449e-12
Rhof	0.0145053	0.974302	0.999947	-0.440257	0.174892	0.999818	-2.64265	1.30124e-13	3.73673e-12
Tmem64	-0.323587	0.350157	0.999947	0.848666	0.0484564	0.672844	2.72517	1.35214e-13	3.86936e-12
Cdc20	0.805593	0.233975	0.999947	0.869733	0.016316	0.415072	5.08206	1.35329e-13	3.86936e-12
Uck2	-0.0586112	0.587863	0.999947	0.140859	0.623172	0.999818	2.4136	1.35922e-13	3.87789e-12
Nop2	-0.0527363	0.795267	0.999947	-0.248777	0.338882	0.999818	2.0216	1.38752e-13	3.95009e-12
Atp6v1h	-0.127726	0.674967	0.999947	0.7239	0.0646718	0.769577	2.72566	1.39194e-13	3.95414e-12
Shf	-0.140148	0.722772	0.999947	-0.378748	0.524805	0.999818	-2.67694	1.44366e-13	4.09222e-12
Tomm40	-0.321784	0.196529	0.999947	0.40487	0.296333	0.999818	2.14453	1.52573e-13	4.31558e-12
Usp31	0.342333	0.216777	0.999947	0.0391546	0.910874	0.999818	2.63012	1.56156e-13	4.40748e-12
Racgap1	0.8698	0.41214	0.999947	1.92827	0.000601545	0.053159	3.29958	1.57742e-13	4.44272e-12
Tfdp1	0.178736	0.475428	0.999947	0.3983	0.122401	0.929509	1.92453	1.61208e-13	4.53068e-12
Ccr6	-0.231093	0.686159	0.999947	-0.47618	0.427524	0.999818	-4.74109	1.74301e-13	4.88821e-12
Bysl	0.145037	0.612165	0.999947	0.106333	0.741849	0.999818	2.66876	1.86812e-13	5.22797e-12
Arhgef3	-0.893879	0.0149788	0.999947	-0.201989	0.571551	0.999818	-1.90839	2.00757e-13	5.60631e-12
H2-Oa	0.287095	0.579627	0.999947	-0.930362	0.0533057	0.703432	-3.41704	2.1091e-13	5.87738e-12
Snu13	0.373374	0.0938885	0.999947	-0.00119871	0.997362	0.999818	2.51141	2.11516e-13	5.88184e-12
Jak1	-0.0666648	0.513367	0.999947	0.163639	0.619207	0.999818	-1.74185	2.12663e-13	5.90128e-12
Ifih1	-0.379673	0.372859	0.999947	1.05196	0.0103351	0.322979	4.29166	2.13413e-13	5.90965e-12
Hsd17b7	0.125737	0.793482	0.999947	0.158415	0.818708	0.999818	3.23821	2.14616e-13	5.93051e-12
Fbxo5	1.5078	0.00923937	0.999947	1.11132	0.00367916	0.176158	3.48967	2.2024e-13	6.07319e-12
Gstp3	-0.115629	0.785295	0.999947	-0.221519	0.698566	0.999818	-1.80366	2.22334e-13	6.11812e-12
Ttc3	-0.229734	0.441418	0.999947	-0.334365	0.376088	0.999818	-1.92519	2.32045e-13	6.37205e-12
Spag5	0.819432	0.0717999	0.999947	1.61858	0.0346022	0.580551	3.85269	2.33181e-13	6.38994e-12
Bcl11a	1.69501	0.020801	0.999947	-0.443596	0.306522	0.999818	-8.633	2.3606e-13	6.45541e-12
Nabp1	0.498397	0.445832	0.999947	1.61472	1.01107e-05	0.00245304	2.46351	2.42194e-13	6.60945e-12
Pfkfb3	-0.0179897	0.93897	0.999947	0.123894	0.704909	0.999818	2.25111	2.44927e-13	6.67022e-12
Chtf18	0.197968	0.652041	0.999947	0.584612	0.197173	0.999818	2.34952	2.6817e-13	7.28814e-12
Ephx1	-0.29467	0.68255	0.999947	-0.433848	0.183768	0.999818	-2.64329	3.04049e-13	8.24623e-12
Psmb9	0.173685	0.477844	0.999947	0.589384	0.0752625	0.796581	2.69609	3.11473e-13	8.43024e-12
H2-T22	0.833065	0.0311266	0.999947	1.76564	3.45243e-05	0.00639738	2.42334	3.31686e-13	8.95891e-12
Pin1	-0.205621	0.535096	0.999947	0.367045	0.340234	0.999818	3.11737	3.42078e-13	9.22071e-12
Neb	-0.243967	0.655881	0.999947	-0.0519278	0.923188	0.999818	3.64468	3.44207e-13	9.25917e-12
Elmo1	0.360454	0.190622	0.999947	-0.091524	0.763002	0.999818	2.04469	3.49673e-13	9.38706e-12
Ephb6	-0.00611321	0.986853	0.999947	0.306003	0.604296	0.999818	-3.44693	3.94345e-13	1.05648e-11
Gpr146	0.561157	0.372066	0.999947	0.459139	0.420998	0.999818	1.9487	4.01974e-13	1.07473e-11
Ifi213	0.435105	0.615345	0.999947	0.252377	0.863081	0.999818	-2.34041	4.19804e-13	1.12013e-11
Glcci1	-0.164961	0.76531	0.999947	0.103477	0.762074	0.999818	-3.57823	4.65347e-13	1.23914e-11
Cd247	-0.192898	0.478232	0.999947	0.601441	0.031536	0.553374	2.43898	4.67483e-13	1.24232e-11
Irf5	0.272292	0.554908	0.999947	-0.532225	0.339785	0.999818	-2.88835	4.71033e-13	1.24923e-11
Klrb1f	-0.566731	0.481652	0.999947	-0.17662	0.814712	0.999818	-3.18424	4.89754e-13	1.29627e-11
Hras	0.0648757	0.881513	0.999947	0.718601	0.116554	0.921598	2.33543	5.03647e-13	1.33037e-11
Fam167a	1.00721	0.243873	0.999947	-1.25261	0.0893416	0.839468	-6.52371	5.12013e-13	1.34977e-11
Arel1	-0.23625	0.419178	0.999947	0.060067	0.88434	0.999818	-2.21861	5.35544e-13	1.40898e-11
Tubb4b	0.834288	0.0244998	0.999947	0.641864	0.0306798	0.545129	1.49738	5.39432e-13	1.41639e-11
Larp4	0.280004	0.220314	0.999947	0.358169	0.153534	0.999818	2.27026	5.51297e-13	1.44466e-11
Slc37a1	0.117896	0.681936	0.999947	0.697366	0.146686	0.997137	2.96874	5.77324e-13	1.50986e-11
Spc25	1.09472	0.128459	0.999947	0.80181	0.117098	0.922768	3.72806	6.00907e-13	1.56843e-11
Mxd1	1.79358	0.232984	0.999947	4.26636	2.13037e-06	0.000768316	3.44753	6.13979e-13	1.59622e-11
Ago2	0.189708	0.305368	0.999947	0.0875609	0.696734	0.999818	1.56246	6.12956e-13	1.59622e-11
Them6	0.267813	0.267184	0.999947	0.193264	0.697095	0.999818	3.41791	6.15736e-13	1.59764e-11
Aqp3	-0.244653	0.751826	0.999947	NA	NA	NA	-3.83479	6.84902e-13	1.77361e-11
Capn3	-0.831928	0.0959309	0.999947	-0.427114	0.490954	0.999818	-3.7709	6.99186e-13	1.80705e-11
Nol10	0.102898	0.703074	0.999947	-0.464871	0.263699	0.999818	2.60271	7.06565e-13	1.82255e-11
Irgm1	0.0562421	0.584679	0.999947	0.540105	0.455623	0.999818	7.20697	7.10392e-13	1.82884e-11
Kpna2	0.609704	0.157258	0.999947	0.641895	0.0700043	0.782277	3.80273	7.22649e-13	1.85677e-11
Bmpr2	0.0912871	0.880786	0.999947	-0.330514	0.442881	0.999818	-3.7241	7.30738e-13	1.8739e-11
Emp1	0.57138	0.48961	0.999947	NA	NA	NA	3.07898	7.6138e-13	1.94869e-11
Ywhah	0.321992	0.321772	0.999947	0.762197	0.0242613	0.49276	2.77028	8.04101e-13	2.04968e-11
Cdca3	1.94291	0.251465	0.999947	1.02206	0.00661081	0.255601	4.33257	8.05505e-13	2.04968e-11
Canx	-0.12653	0.556914	0.999947	0.0896024	0.551433	0.999818	1.62764	8.03303e-13	2.04968e-11
Kif4	0.822407	0.0539431	0.999947	0.879766	0.00905341	0.2961	3.39789	8.71153e-13	2.21246e-11
Myl12a	0.114802	0.651632	0.999947	1.14768	3.49976e-05	0.00639738	2.2627	8.80349e-13	2.23152e-11
Rrs1	-0.342697	0.256556	0.999947	-0.0217951	0.950433	0.999818	2.44024	9.31009e-13	2.3554e-11
Decr1	-0.176684	0.558421	0.999947	-0.426488	0.349494	0.999818	-3.27389	9.35897e-13	2.35871e-11
Zyx	0.221164	0.513609	0.999947	-0.890559	0.0505717	0.685106	-2.33753	9.34935e-13	2.35871e-11
Ets2	0.0106492	0.975833	0.999947	0.868923	0.0364155	0.589186	2.5632	9.40614e-13	2.36608e-11
Ndc80	0.891454	0.137216	0.999947	0.750528	0.0209027	0.459152	3.28708	9.61004e-13	2.41276e-11
Phactr2	-0.15937	0.791287	0.999947	-0.0891413	0.899333	0.999818	-2.46679	1.02283e-12	2.56311e-11
Dnajc15	-0.499805	0.331073	0.999947	0.555299	0.264574	0.999818	3.48427	1.03135e-12	2.57956e-11
Crip1	0.619924	0.226735	0.999947	1.42758	0.043192	0.640393	1.72356	1.07591e-12	2.6859e-11
Dnajc21	-0.050371	0.878181	0.999947	1.04801	0.0341296	0.577218	3.02189	1.09244e-12	2.72203e-11
Atp6v1e1	0.219626	0.337286	0.999947	1.66952	0.00062582	0.0545813	3.00686	1.20066e-12	2.98601e-11
Slc7a1	0.000341982	0.997507	0.999947	-0.00453629	0.985092	0.999818	1.94205	1.21949e-12	3.02715e-11
Tipin	-0.0477749	0.875704	0.999947	0.824769	0.0175054	0.428253	2.52971	1.25229e-12	3.10272e-11
Cd24a	1.33103	0.0523606	0.999947	-0.935879	0.0185994	0.432998	-3.40117	1.26065e-12	3.11756e-11
Cks2	0.319165	0.551479	0.999947	0.799566	0.182537	0.999818	3.55555	1.29548e-12	3.1977e-11
Kdm4a	0.00575769	0.977813	0.999947	-0.230836	0.390006	0.999818	-2.27922	1.35368e-12	3.33511e-11
Otud7b	-0.115959	0.686621	0.999947	-0.224581	0.536933	0.999818	-2.4573	1.36995e-12	3.3667e-11
Klhl2	0.285141	0.543692	0.999947	0.686611	0.252521	0.999818	2.70281	1.37161e-12	3.3667e-11
Gprin3	0.882564	0.0245176	0.999947	-0.745725	0.128889	0.944135	3.4524	1.39668e-12	3.42186e-11
Tgds	0.309671	0.511644	0.999947	0.543477	0.0790933	0.810615	3.15326	1.41486e-12	3.45623e-11
Tmem65	0.0762244	0.870868	0.999947	0.339099	0.515774	0.999818	2.79611	1.41595e-12	3.45623e-11
Srpr	-0.0995767	0.656028	0.999947	0.609201	0.0443506	0.648247	2.27598	1.42402e-12	3.46949e-11
Mboat1	0.558026	0.289317	0.999947	0.333092	0.293853	0.999818	3.2042	1.48935e-12	3.62197e-11
Ubap2	-0.07399	0.783435	0.999947	-0.174035	0.617423	0.999818	1.94342	1.51184e-12	3.66991e-11
Chmp5	0.697743	0.106035	0.999947	0.919087	0.170961	0.999818	2.66147	1.5194e-12	3.68148e-11
C1qbp	-0.133547	0.631882	0.999947	0.396794	0.174585	0.999818	2.38946	1.58396e-12	3.83085e-11
Tgif1	-0.292518	0.550772	0.999947	-0.749402	0.100144	0.878522	-3.64891	1.64644e-12	3.97467e-11
Mcm10	0.348846	0.173346	0.999947	0.972381	0.0176513	0.428253	2.54664	1.77659e-12	4.28102e-11
Kcna3	-1.09146	0.0753266	0.999947	-0.266249	0.393817	0.999818	-2.62752	1.78416e-12	4.29144e-11
Slc20a1	2.67572e-05	0.999919	0.999947	0.0539122	0.853838	0.999818	2.50581	1.83252e-12	4.39971e-11
Plekho1	-0.0709689	0.804527	0.999947	-1.00269	0.017626	0.428253	-2.66042	1.91573e-12	4.59115e-11
Myo6	-0.260708	0.489281	0.999947	0.727139	0.08542	0.829917	3.44194	2.00513e-12	4.79666e-11
Abcf2	0.169921	0.42702	0.999947	-0.221504	0.352918	0.999818	2.38637	2.11426e-12	5.04856e-11
Gm45140	-0.612439	0.0441258	0.999947	-0.379075	0.331913	0.999818	-1.93377	2.13083e-12	5.07894e-11
Cerk	0.385322	0.388382	0.999947	-0.740637	0.117144	0.922768	-1.83271	2.20248e-12	5.24023e-11
Vprbp	0.106616	0.646572	0.999947	0.0756796	0.813221	0.999818	2.43405	2.2347e-12	5.30731e-11
Fbxl20	-0.55507	0.242663	0.999947	-0.421519	0.391239	0.999818	-3.01482	2.36175e-12	5.59287e-11
Fgd3	-0.68719	0.156641	0.999947	0.213549	0.506665	0.999818	-1.89385	2.36342e-12	5.59287e-11
Rgs10	-0.208175	0.622909	0.999947	-0.131228	0.776221	0.999818	-2.3103	2.38194e-12	5.62658e-11
Gm45062	0.0971158	0.839149	0.999947	0.0725583	0.858346	0.999818	-3.39168	2.45847e-12	5.79697e-11
Rbl2	0.145887	0.73422	0.999947	0.215709	0.581418	0.999818	-2.77452	2.47833e-12	5.83338e-11
Nek2	0.967974	0.159288	0.999947	0.959629	0.0184414	0.432998	2.75559	2.48625e-12	5.84159e-11
Ss18	0.197635	0.483169	0.999947	0.557591	0.170829	0.999818	1.87763	2.75558e-12	6.46287e-11
Maged1	0.322135	0.510708	0.999947	-0.720718	0.169192	0.999818	-2.76032	2.79832e-12	6.55145e-11
Atp5b	0.117326	0.409055	0.999947	0.516111	0.000519965	0.0502784	1.73692	2.87221e-12	6.71252e-11
Pa2g4	0.157342	0.312226	0.999947	0.115039	0.517358	0.999818	2.22314	2.8866e-12	6.7342e-11
Tmem97	0.0137856	0.969653	0.999947	-0.224186	0.674584	0.999818	2.92466	3.07883e-12	7.16998e-11
Pros1	-0.233905	0.902507	0.999947	-0.0371775	0.92909	0.999818	4.20526	3.11349e-12	7.2379e-11
Irgm2	0.450216	0.0628503	0.999947	0.0549514	0.881415	0.999818	3.11372	3.23996e-12	7.51864e-11
Bnip3l	-0.555964	0.220245	0.999947	-0.05231	0.938212	0.999818	-2.33199	3.35907e-12	7.78134e-11
Mtpn	0.1966	0.366506	0.999947	0.651402	0.0698636	0.782277	2.0957	3.37783e-12	7.81109e-11
Ezh1	-0.0664026	0.898828	0.999947	-0.239248	0.681899	0.999818	-2.83477	3.83459e-12	8.85179e-11
Rbmx2	0.155171	0.737533	0.999947	0.535094	0.192262	0.999818	3.36585	3.84323e-12	8.85623e-11
Tmem189	0.286169	0.372411	0.999947	0.54432	0.151095	0.999818	2.2523	3.93945e-12	9.06211e-11
Mybbp1a	-0.0505106	0.744755	0.999947	-0.186495	0.418467	0.999818	1.44799	3.96708e-12	9.10977e-11
Usp38	-0.493484	0.148639	0.999947	-0.145417	0.684104	0.999818	-2.20296	3.98898e-12	9.14414e-11
Nsg2	-1.17312	0.0361214	0.999947	0.925728	0.131975	0.952964	-2.40145	4.11974e-12	9.42748e-11
Ran	0.152876	0.533361	0.999947	0.358183	0.173274	0.999818	2.21237	4.30483e-12	9.83396e-11
Fkbp1a	-0.270035	0.00864207	0.999947	0.0932422	0.714199	0.999818	1.41805	4.69643e-12	1.0702e-10
Clec2d	-0.246901	0.599951	0.999947	-0.575546	0.218654	0.999818	-2.42828	4.70106e-12	1.0702e-10
Sh3bp1	0.157885	0.579479	0.999947	0.254768	0.472805	0.999818	2.73024	4.86606e-12	1.10585e-10
Nipal1	-0.685667	0.205751	0.999947	-0.108509	0.843945	0.999818	-2.80261	5.04926e-12	1.14354e-10
Mturn	-0.350972	0.353956	0.999947	0.38952	0.461549	0.999818	-4.29866	5.04743e-12	1.14354e-10
Lgals3	0.820956	0.227126	0.999947	2.14631	0.12468	0.934361	3.73737	5.49626e-12	1.24264e-10
Csrnp1	0.507831	0.372818	0.999947	0.810519	0.179039	0.999818	2.82803	5.68181e-12	1.2824e-10
Ggt7	-0.319902	0.535229	0.999947	-2.39936	1.1216e-05	0.00264469	-3.94221	5.73437e-12	1.29205e-10
Kif23	0.46722	0.193619	0.999947	0.613404	0.256375	0.999818	3.66655	5.96525e-12	1.34177e-10
Jaml	0.480598	0.272855	0.999947	2.42927	7.1286e-06	0.00186518	2.77558	6.11459e-12	1.37302e-10
Il5ra	0.763689	0.318143	0.999947	-2.69279	0.0001154	0.016922	-4.57614	6.33367e-12	1.4198e-10
Creb1	0.189424	0.575293	0.999947	-0.27509	0.460123	0.999818	-1.95867	6.4623e-12	1.44617e-10
Dnaaf5	0.0641207	0.787149	0.999947	-0.0487309	0.916144	0.999818	1.63809	6.55282e-12	1.46394e-10
Kntc1	0.797713	0.10202	0.999947	0.780679	0.0735376	0.796258	2.41265	6.61987e-12	1.47642e-10
Txn1	0.3421	0.000364404	0.159058	0.866378	0.00192649	0.11685	1.4438	6.88834e-12	1.5337e-10
Acads	-0.408616	0.455453	0.999947	-0.173842	0.640648	0.999818	-3.10077	7.12476e-12	1.58367e-10
Uchl5	0.0824799	0.803986	0.999947	0.832074	0.0359484	0.586576	2.68602	7.15756e-12	1.58828e-10
Prmt5	0.139199	0.627876	0.999947	0.104126	0.74336	0.999818	2.11892	7.52905e-12	1.66791e-10
Trip13	0.0345691	0.910803	0.999947	0.506799	0.372951	0.999818	1.77706	7.71077e-12	1.7053e-10
Ddx39	0.0753972	0.449526	0.999947	0.525535	0.0805443	0.815388	0.943981	7.86917e-12	1.73741e-10
Cdc6	0.260023	0.387132	0.999947	0.824071	0.0270686	0.515294	2.51131	7.99146e-12	1.76146e-10
Ect2	0.542782	0.393473	0.999947	1.41703	0.0289916	0.529628	3.32514	8.11897e-12	1.78658e-10
Zbtb4	-0.168754	0.756945	0.999947	-0.554594	0.275442	0.999818	-3.97927	8.24699e-12	1.81173e-10
Oas1a	0.510243	0.579603	0.999947	2.00461	0.0377206	0.594002	4.68902	8.28688e-12	1.81746e-10
Gprc5b	-0.585958	0.427694	0.999947	0.453376	0.57094	0.999818	-2.98404	8.453e-12	1.84774e-10
Pdlim1	0.233815	0.547251	0.999947	-0.505199	0.27007	0.999818	2.39246	8.44782e-12	1.84774e-10
Hif1a	-0.00479551	0.96738	0.999947	1.45545	6.22101e-05	0.0102485	1.93454	8.48352e-12	1.85135e-10
Tesk1	0.235674	0.356742	0.999947	0.0504955	0.891362	0.999818	-3.4393	8.64154e-12	1.88271e-10
Lyn	1.39421	0.0432818	0.999947	-0.343613	0.4282	0.999818	-3.96569	9.06e-12	1.97062e-10
Cyth3	-1.04673	0.0569688	0.999947	0.0564439	0.899964	0.999818	-2.93423	9.46437e-12	2.05519e-10
Tyms	0.865163	0.0732542	0.999947	0.743065	0.089582	0.839468	3.04598	9.68802e-12	2.10029e-10
Kif18b	1.09735	0.114003	0.999947	1.0003	0.119308	0.924111	4.25454	9.7756e-12	2.1158e-10
Hdac7	-0.617618	0.0355062	0.999947	-1.24496	9.2627e-08	7.44274e-05	-2.43038	9.82703e-12	2.12344e-10
Sdf2l1	-0.272989	0.42967	0.999947	-0.107249	0.658881	0.999818	1.75201	1.01967e-11	2.19972e-10
Notch2	-0.284775	0.36249	0.999947	-0.802294	0.0443991	0.648247	2.54362	1.03245e-11	2.22364e-10
Mdfic	0.0570653	0.81647	0.999947	0.553284	0.0739984	0.796434	2.50825	1.05645e-11	2.27164e-10
Asb1	2.10358	0.000340684	0.157034	0.519229	0.145976	0.99513	2.73127	1.0718e-11	2.30088e-10
Bcl9	-0.422149	0.323566	0.999947	-1.21039	0.0185146	0.432998	-3.09274	1.20052e-11	2.57302e-10
Bub1b	0.829005	0.113045	0.999947	0.268993	0.334852	0.999818	3.65513	1.20556e-11	2.57964e-10
Uba2	0.192761	0.0903947	0.999947	0.54519	0.0305268	0.544586	2.52549	1.20916e-11	2.58313e-10
Map3k14	-0.00084802	0.997937	0.999947	-0.419528	0.373427	0.999818	-2.77864	1.22805e-11	2.61923e-10
Hivep1	-0.134275	0.687726	0.999947	-0.496753	0.0960246	0.859391	-2.32379	1.25074e-11	2.66333e-10
Pcgf5	0.107645	0.770732	0.999947	0.451987	0.27144	0.999818	2.54444	1.44196e-11	3.06556e-10
Npas2	0.911232	0.0382633	0.999947	-0.259165	0.622381	0.999818	3.05878	1.45775e-11	3.09415e-10
Rassf2	-0.00534958	0.980286	0.999947	-0.104704	0.65198	0.999818	-2.26971	1.50726e-11	3.19409e-10
Appl2	-0.357784	0.52955	0.999947	-0.364068	0.311271	0.999818	-2.95584	1.52342e-11	3.22314e-10
Acadsb	0.0693082	0.794675	0.999947	-0.428446	0.422636	0.999818	-3.64871	1.54216e-11	3.25758e-10
Noc4l	0.378877	0.156906	0.999947	-0.677243	0.0242273	0.49276	2.44186	1.62541e-11	3.42793e-10
Neurl3	0.114459	0.829575	0.999947	-0.636738	0.293823	0.999818	-3.81165	1.67594e-11	3.52884e-10
Lipg	0.291933	0.560576	0.999947	-0.0727154	0.894099	0.999818	3.66772	1.69289e-11	3.55885e-10
Zfyve26	-0.301173	0.503031	0.999947	-0.598343	0.242283	0.999818	-2.80113	1.69652e-11	3.5608e-10
Selenoi	0.362099	0.2249	0.999947	0.252796	0.541735	0.999818	2.30888	1.71556e-11	3.59504e-10
Cndp2	0.234575	0.493576	0.999947	0.38129	0.312952	0.999818	1.82458	1.72751e-11	3.61433e-10
Slf1	0.610745	0.0777165	0.999947	0.494169	0.31022	0.999818	2.3534	1.74314e-11	3.64127e-10
Ckap2l	0.944707	0.117163	0.999947	0.457787	0.180246	0.999818	3.9664	1.78312e-11	3.71887e-10
Gapdh	-0.317941	0.284515	0.999947	0.772684	0.0243617	0.494046	1.4786	1.90358e-11	3.96383e-10
Srp14	0.65154	0.0928706	0.999947	0.886301	0.0486135	0.672923	2.48478	1.92845e-11	4.0093e-10
Prr11	0.584354	0.08585	0.999947	1.06717	0.0446224	0.649336	4.35058	1.99284e-11	4.13663e-10
Nup188	0.426525	0.0868984	0.999947	0.10711	0.689465	0.999818	1.68077	2.03169e-11	4.21065e-10
Irf8	0.452278	0.00415695	0.88971	0.653761	0.00557022	0.230722	7.7298	2.04143e-11	4.2242e-10
Nudc	-0.221297	0.488336	0.999947	0.542569	0.0658114	0.773733	2.65045	2.04876e-11	4.23272e-10
Eif4e	-0.123641	0.589502	0.999947	0.193503	0.527919	0.999818	2.47853	2.08025e-11	4.29104e-10
Rpa3	0.0120764	0.982048	0.999947	0.615905	0.10061	0.880931	1.60154	2.10849e-11	4.3425e-10
Noc2l	-0.244371	0.111088	0.999947	-0.131588	0.26168	0.999818	1.94107	2.11925e-11	4.35786e-10
Tubb5	0.388751	0.0369793	0.999947	0.286927	0.115498	0.9196	1.79496	2.16137e-11	4.43754e-10
Atad2	0.220695	0.143797	0.999947	0.77948	0.00104623	0.0761115	1.90554	2.21409e-11	4.53871e-10
Eif2s1	-0.0818866	0.684831	0.999947	0.413558	0.185643	0.999818	1.14816	2.2618e-11	4.62931e-10
Igsf23	-0.246507	0.673556	0.999947	1.32167	0.000669294	0.0558191	2.41125	2.27024e-11	4.63938e-10
Agfg1	-0.113494	0.640752	0.999947	0.299781	0.026783	0.513495	2.20553	2.29413e-11	4.68094e-10
Cep104	1.01794	0.0215414	0.999947	0.885313	0.127509	0.941314	2.96398	2.35873e-11	4.80532e-10
Rnf19a	-0.596632	0.115558	0.999947	0.102645	0.784271	0.999818	-1.82298	2.39955e-11	4.88094e-10
Bst2	0.274143	0.403951	0.999947	0.673877	0.188929	0.999818	4.47423	2.53328e-11	5.14502e-10
Myef2	0.171823	0.450668	0.999947	0.777624	0.115207	0.9196	2.55952	2.54466e-11	5.15757e-10
Zcrb1	-0.227715	0.628064	0.999947	0.873669	0.107375	0.904551	2.33115	2.54729e-11	5.15757e-10
Clic4	1.40563	9.41563e-08	0.000173601	0.363699	0.315594	0.999818	3.39748	2.59303e-11	5.24214e-10
Plk4	0.73427	0.0484995	0.999947	0.790515	0.0973263	0.864867	3.16454	2.70606e-11	5.46226e-10
Atg4d	0.270291	0.382338	0.999947	-0.0211271	0.924924	0.999818	3.10948	2.76227e-11	5.5672e-10
Rnf167	0.0353606	0.947076	0.999947	-0.571366	0.375815	0.999818	-3.40508	2.77716e-11	5.58865e-10
Polr3d	-0.346319	0.360547	0.999947	0.0822127	0.892738	0.999818	2.8624	2.83093e-11	5.68818e-10
Thrb	0.146626	0.826475	0.999947	NA	NA	NA	2.8663	2.85723e-11	5.73229e-10
Tacc3	0.881659	0.145599	0.999947	1.20418	0.0287733	0.529525	3.4382	2.89361e-11	5.79645e-10
Car12	-0.450679	0.294897	0.999947	-0.413906	0.393431	0.999818	3.89741	3.03341e-11	6.06728e-10
Suox	-0.0735716	0.904957	0.999947	0.177545	0.599831	0.999818	-2.80954	3.03872e-11	6.06868e-10
Fsd1l	0.856111	0.106988	0.999947	-0.574436	0.440766	0.999818	2.89367	3.10043e-11	6.18257e-10
Card6	-0.174211	0.616169	0.999947	-0.655813	0.140048	0.979362	-1.56708	3.12651e-11	6.22516e-10
Fkbp4	0.0831805	0.739033	0.999947	0.304334	0.285955	0.999818	1.161	3.27527e-11	6.51152e-10
Lrp8	0.24404	0.510593	0.999947	-0.0110343	0.979848	0.999818	3.39282	3.39683e-11	6.74301e-10
Mad2l1	0.285837	0.531068	0.999947	0.485425	0.091411	0.842544	2.90182	3.43157e-11	6.80173e-10
Ero1l	0.25263	0.394782	0.999947	0.0800352	0.749461	0.999818	2.32308	3.48431e-11	6.89589e-10
Tnrc6b	0.211553	0.524058	0.999947	-0.0363641	0.875812	0.999818	-2.37447	3.56559e-11	7.04617e-10
Orai2	-0.22834	0.496481	0.999947	-0.102662	0.808138	0.999818	-1.93084	3.58775e-11	7.07935e-10
Hyou1	-0.195879	0.155458	0.999947	-0.0470606	0.830238	0.999818	2.31451	3.66328e-11	7.2176e-10
Lgals8	-0.231459	0.564893	0.999947	-0.324129	0.47145	0.999818	-3.13849	3.83428e-11	7.54324e-10
Mmd	-0.191886	0.372341	0.999947	-0.686035	0.161251	0.999818	-1.99278	3.85813e-11	7.57884e-10
Hspa8	-0.0868983	0.604728	0.999947	-0.0335197	0.799197	0.999818	1.82205	3.90134e-11	7.65232e-10
Cep83	-0.154216	0.644465	0.999947	0.620239	0.162872	0.999818	2.409	4.0299e-11	7.89273e-10
Eif5a	-0.122664	0.361193	0.999947	0.301287	0.0450578	0.653958	1.63407	4.1397e-11	8.09575e-10
Zfp52	-0.0434569	0.938952	0.999947	-0.316285	0.541919	0.999818	-2.28722	4.1787e-11	8.15992e-10
Usp32	-0.285259	0.537712	0.999947	-0.341182	0.54489	0.999818	-2.55238	4.30877e-11	8.38906e-10
Atl2	-0.040857	0.904167	0.999947	0.183715	0.756234	0.999818	1.44671	4.70212e-11	9.1414e-10
Gpr34	0.675217	0.29961	0.999947	NA	NA	NA	2.81175	4.85014e-11	9.41527e-10
Vegfa	0.630262	0.11973	0.999947	-0.136655	0.80974	0.999818	2.6391	4.90355e-11	9.50496e-10
Alkbh5	-0.0452476	0.867319	0.999947	0.600028	0.0566976	0.725382	2.04189	4.91991e-11	9.52267e-10
Man2a2	-0.277616	0.356718	0.999947	-1.09139	7.08421e-05	0.0112538	-2.29612	4.97715e-11	9.61932e-10
Rpf2	0.167337	0.628245	0.999947	0.598988	0.152618	0.999818	2.78593	5.28179e-11	1.01932e-09
Mast4	-0.133514	0.742804	0.999947	-0.442821	0.357216	0.999818	-2.5279	5.42331e-11	1.0451e-09
Shcbp1	0.973342	0.234002	0.999947	0.855012	0.0926201	0.847103	3.53665	5.56361e-11	1.07057e-09
Dapl1	-2.38038	0.107318	0.999947	2.44896	9.46822e-08	7.44274e-05	3.77332	5.64859e-11	1.08534e-09
Prmt1	-0.117637	0.612848	0.999947	0.429893	0.103392	0.888647	1.02686	5.69e-11	1.0917e-09
Pml	-0.214456	0.376301	0.999947	-0.940261	0.020792	0.459099	2.14142	5.75008e-11	1.10163e-09
Mphosph6	0.153483	0.726872	0.999947	0.694736	0.23129	0.999818	2.7158	6.36904e-11	1.21844e-09
Rnaseh1	0.210798	0.42087	0.999947	0.417514	0.457498	0.999818	2.93177	6.68958e-11	1.2779e-09
Saraf	-0.441775	0.189244	0.999947	0.841627	0.04277	0.637679	-2.14793	7.22011e-11	1.37725e-09
Ubash3b	-0.836221	0.0174147	0.999947	-1.34442	0.253501	0.999818	-2.05941	7.28981e-11	1.38854e-09
Epsti1	0.215342	0.629293	0.999947	0.985262	0.0928849	0.848368	3.65517	7.50655e-11	1.42776e-09
Mrpl18	0.0394061	0.857545	0.999947	1.05307	0.0283007	0.524099	2.15349	7.55577e-11	1.43505e-09
Parp4	-0.319105	0.551774	0.999947	-0.2893	0.527264	0.999818	-2.89121	7.62806e-11	1.4467e-09
Timm8b	0.566726	0.223283	0.999947	0.163598	0.738702	0.999818	1.73585	7.95129e-11	1.50583e-09
Kctd13	1.07399	0.0247746	0.999947	1.44153	0.0160321	0.409907	2.95623	8.01501e-11	1.51572e-09
Tlk1	-0.130704	0.674708	0.999947	0.635843	0.0928856	0.848368	-0.812335	8.22246e-11	1.55272e-09
Slc27a1	-0.38743	0.284755	0.999947	-1.28695	0.0260244	0.506408	-2.37207	8.70467e-11	1.64143e-09
Zer1	0.023797	0.956138	0.999947	-0.519737	0.31365	0.999818	-3.18203	9.06359e-11	1.70667e-09
Haspin	0.328855	0.555274	0.999947	0.485036	0.194999	0.999818	3.47324	9.37446e-11	1.76269e-09
Ywhag	0.0399928	0.679728	0.999947	-0.0114159	0.961891	0.999818	2.03468	9.73489e-11	1.82786e-09
Arhgap19	0.75445	0.125297	0.999947	0.860698	0.0687862	0.781998	2.91391	9.82834e-11	1.84278e-09
Ssh3	0.0126604	0.976611	0.999947	-0.894109	0.105799	0.898082	-2.75269	1.00834e-10	1.88792e-09
Kif15	0.704111	0.264343	0.999947	1.46207	0.00545727	0.227568	3.19752	1.02322e-10	1.91305e-09
Slc43a2	-0.189609	0.580511	0.999947	-0.00587038	0.991658	0.999818	-3.23279	1.05055e-10	1.96138e-09
Sgo2a	1.26998	0.0209667	0.999947	0.768181	0.043066	0.640062	1.87153	1.0586e-10	1.9736e-09
Gm49339	1.63049	0.262109	0.999947	2.34298	0.0466704	0.665402	2.4886	1.06013e-10	1.97366e-09
C330027C09Rik	0.300098	0.254688	0.999947	0.794653	0.101211	0.882722	3.14304	1.06207e-10	1.97449e-09
Rad51	0.275202	0.487708	0.999947	0.370736	0.101785	0.88502	2.11567	1.08683e-10	2.01767e-09
Cdk19	-0.434794	0.475246	0.999947	0.576864	0.0752647	0.796581	-2.26136	1.08941e-10	2.01963e-09
Arhgap25	0.696351	0.0836585	0.999947	-0.460465	0.449514	0.999818	-2.69116	1.12285e-10	2.07869e-09
Fchsd1	-0.168926	0.756906	0.999947	-0.0446675	0.875991	0.999818	-4.58408	1.14287e-10	2.11278e-09
Tex15	-0.239799	0.489351	0.999947	-0.352572	0.274236	0.999818	-2.01017	1.14661e-10	2.11673e-09
Mpzl3	0.574362	0.265434	0.999947	1.10287	0.000644519	0.0554868	1.47325	1.15097e-10	2.12182e-09
Nin	0.414401	0.242147	0.999947	0.453384	0.149675	0.999818	2.23768	1.16506e-10	2.14478e-09
Idh3a	0.233524	0.329329	0.999947	0.527214	0.0596261	0.737396	2.14217	1.17513e-10	2.16031e-09
Cyfip2	0.389445	0.0610144	0.999947	0.208273	0.446138	0.999818	1.49954	1.19827e-10	2.19978e-09
Ndc1	0.261635	0.530905	0.999947	-0.0239659	0.962372	0.999818	2.53572	1.34132e-10	2.45896e-09
Mthfd1	-0.00664407	0.945941	0.999947	-0.14902	0.583855	0.999818	1.39262	1.376e-10	2.51904e-09
Cinp	0.449114	0.104277	0.999947	0.00863596	0.96995	0.999818	2.35906	1.45228e-10	2.65499e-09
Rragd	-0.208196	0.615814	0.999947	-1.24924	0.0440937	0.64729	3.30022	1.54652e-10	2.82336e-09
Pycr2	0.403888	0.174758	0.999947	-0.0562027	0.872782	0.999818	2.51276	1.57865e-10	2.87804e-09
Cox7a2	-0.133246	0.587117	0.999947	0.967184	0.0197689	0.445182	2.75169	1.58607e-10	2.88757e-09
Ranbp1	-0.091058	0.492594	0.999947	0.500708	0.0700555	0.782277	1.11141	1.60746e-10	2.92247e-09
Parp8	-0.610172	0.0661166	0.999947	-0.738591	0.132139	0.953114	-1.60551	1.63128e-10	2.9617e-09
Igfbp7	-0.0533049	0.937549	0.999947	NA	NA	NA	-3.26639	1.63834e-10	2.97042e-09
Psmd7	-0.0308576	0.900325	0.999947	0.371816	0.112951	0.917602	2.35955	1.65851e-10	3.00286e-09
Bora	-0.0530548	0.920851	0.999947	0.235946	0.526217	0.999818	2.47373	1.68605e-10	3.04854e-09
Imp3	-0.0768336	0.831247	0.999947	0.385243	0.316437	0.999818	2.23316	1.76899e-10	3.19412e-09
Dda1	0.290462	0.469419	0.999947	0.999145	0.0299709	0.538992	2.61766	1.778e-10	3.206e-09
Fyco1	-0.30979	0.497254	0.999947	-0.246627	0.675571	0.999818	-4.02761	1.84725e-10	3.32631e-09
Abca1	0.676301	0.313132	0.999947	-0.381055	0.671641	0.999818	-2.7819	1.9041e-10	3.424e-09
Atp11b	-0.0127902	0.963247	0.999947	1.16218	0.0015734	0.0990353	0.879394	1.92261e-10	3.44807e-09
Cep170b	-0.211521	0.675346	0.999947	-1.91991	0.00134382	0.0892139	-2.92721	1.92272e-10	3.44807e-09
Cdca8	1.15294	0.0433062	0.999947	1.33363	0.0115768	0.346081	3.43187	1.93486e-10	3.46513e-09
Akt1	0.190901	0.457397	0.999947	0.143267	0.653032	0.999818	2.05567	1.93917e-10	3.46813e-09
Cyp4f13	0.214532	0.666508	0.999947	-0.305521	0.473999	0.999818	-3.15915	1.97038e-10	3.51919e-09
Rsl1d1	0.0153481	0.951514	0.999947	0.0820539	0.777981	0.999818	2.41834	2.01891e-10	3.60098e-09
Alyref	-0.561742	0.291393	0.999947	0.744668	0.0307681	0.5454	2.25597	2.09809e-10	3.73716e-09
Ebf1	1.03954	0.252244	0.999947	-0.416058	0.500592	0.999818	-6.32869	2.12123e-10	3.77327e-09
Jarid2	-0.60499	0.0650722	0.999947	-0.617607	0.161881	0.999818	-1.9266	2.12533e-10	3.77546e-09
Metap2	-0.137427	0.576493	0.999947	0.188564	0.441706	0.999818	2.20136	2.12973e-10	3.77819e-09
Pla2g4f	0.125097	0.792024	0.999947	0.566341	0.196938	0.999818	2.79267	2.16292e-10	3.83192e-09
Dgcr8	-0.017519	0.948477	0.999947	0.180694	0.591449	0.999818	1.85349	2.2356e-10	3.95535e-09
Tdrkh	-0.264541	0.403944	0.999947	-0.319822	0.562376	0.999818	-3.313	2.49526e-10	4.40885e-09
Atp8b2	-0.301869	0.261602	0.999947	0.0453855	0.888134	0.999818	1.81863	2.5403e-10	4.48243e-09
Slc16a1	-0.185998	0.119892	0.999947	-0.251803	0.359515	0.999818	2.4013	2.54437e-10	4.4836e-09
Kmo	1.64662	0.0517724	0.999947	0.00462468	0.995054	0.999818	-4.03602	2.55756e-10	4.50083e-09
Cd37	-0.345692	0.396695	0.999947	-1.7049	1.9962e-05	0.00429634	-3.09368	2.69882e-10	4.74309e-09
Jup	-0.334588	0.609761	0.999947	0.312057	0.655502	0.999818	-3.93964	2.72163e-10	4.77681e-09
Icam1	0.822427	0.0123802	0.999947	-0.38261	0.230444	0.999818	3.4958	2.79945e-10	4.90686e-09
Sft2d2	-0.147268	0.666958	0.999947	-0.0229127	0.957178	0.999818	-2.16255	2.83463e-10	4.96193e-09
Spdl1	0.687617	0.289793	0.999947	0.595938	0.0943826	0.853377	3.18723	2.84129e-10	4.96698e-09
Ptgfrn	-0.869191	0.0353509	0.999947	-1.69929	0.00111833	0.0789575	-2.34705	2.90119e-10	5.06498e-09
Cytip	-0.571702	0.271121	0.999947	0.692803	0.0348906	0.581976	0.877593	2.98047e-10	5.19651e-09
Ramp1	-0.13876	0.771738	0.999947	-0.601555	0.280821	0.999818	-1.73454	3.04611e-10	5.30394e-09
BC030867	0.543127	0.292664	0.999947	0.416961	0.213912	0.999818	2.50483	3.09037e-10	5.3739e-09
Nsmf	-0.720877	0.215446	0.999947	-0.801404	0.0478498	0.668985	-3.69115	3.14976e-10	5.46996e-09
Ncapd3	0.329754	0.257781	0.999947	1.02273	0.00226095	0.131559	2.04976	3.49848e-10	6.06755e-09
Il2	-2.06081	0.0533896	0.999947	2.66907	0.00011836	0.0169424	3.18734	3.57257e-10	6.18792e-09
Cap2	0.105766	0.896296	0.999947	NA	NA	NA	-3.18841	3.5896e-10	6.20926e-09
Gng12	0.25282	0.679609	0.999947	0.752112	0.0344775	0.579915	3.63191	3.59898e-10	6.21732e-09
Fbxo32	-0.150057	0.765798	0.999947	-0.0413984	0.927593	0.999818	-2.21254	3.90579e-10	6.7385e-09
Slbp	0.293857	0.405823	0.999947	0.55145	0.106701	0.903099	2.27971	3.96361e-10	6.82932e-09
Dimt1	0.161654	0.7051	0.999947	0.620387	0.310465	0.999818	3.19388	3.97179e-10	6.83449e-09
Cdca5	0.684973	0.0891212	0.999947	1.65328	0.01016	0.318252	2.89603	3.99283e-10	6.86173e-09
Mat2a	-0.178842	0.27481	0.999947	-0.00988484	0.941467	0.999818	1.37114	4.00602e-10	6.87543e-09
Tnfrsf14	-0.183143	0.637815	0.999947	-0.735018	0.12244	0.929509	-3.17648	4.03052e-10	6.89951e-09
Trappc6b	-0.167626	0.77315	0.999947	1.12382	0.0706011	0.78443	1.38476	4.02908e-10	6.89951e-09
Tgtp1	0.628934	0.311909	0.999947	1.45063	0.489292	0.999818	8.33509	4.06869e-10	6.94682e-09
Orc2	0.224405	0.476166	0.999947	0.322858	0.375877	0.999818	2.13225	4.08443e-10	6.96467e-09
Prkrip1	-0.0257884	0.961792	0.999947	0.476355	0.209698	0.999818	3.10503	4.13274e-10	7.03794e-09
Zmym3	-0.0550647	0.907362	0.999947	-0.172487	0.667423	0.999818	-2.47531	4.23882e-10	7.20928e-09
Cct2	0.0209777	0.88594	0.999947	0.451429	0.0189757	0.435669	1.36548	4.26544e-10	7.2452e-09
Homez	-0.259161	0.357769	0.999947	0.160401	0.734272	0.999818	-1.90679	4.28529e-10	7.26956e-09
Cad	0.208586	0.321749	0.999947	-0.63495	0.0264263	0.511062	1.3566	4.70255e-10	7.96714e-09
Coro2a	3.80738	0.0439379	0.999947	-0.690885	0.270884	0.999818	3.3455	4.73757e-10	8.01616e-09
Furin	-0.225375	0.49545	0.999947	-1.12317	0.00747967	0.269104	-2.32836	4.77134e-10	8.06296e-09
Neu3	-0.306765	0.501749	0.999947	0.221412	0.688849	0.999818	-2.93809	4.83514e-10	8.14986e-09
Esco2	0.873398	0.217786	0.999947	1.23669	0.0321638	0.555232	3.30961	4.83298e-10	8.14986e-09
Tex30	-0.16371	0.577488	0.999947	0.681869	0.150647	0.999818	2.76686	4.85042e-10	8.16519e-09
Rabggtb	0.0902337	0.707928	0.999947	0.638939	0.0502606	0.68448	2.10002	5.1294e-10	8.62167e-09
Ypel2	0.205271	0.593127	0.999947	-0.756704	0.108557	0.906434	-2.96122	5.13467e-10	8.62167e-09
Tmem131l	-0.537142	0.153819	0.999947	-0.375411	0.27177	0.999818	-1.96664	5.18762e-10	8.69949e-09
Ncapg2	0.607936	0.143171	0.999947	0.591413	0.0335656	0.571301	1.36734	5.27863e-10	8.84086e-09
Pfdn2	-0.136956	0.70813	0.999947	0.0902941	0.83944	0.999818	1.96885	5.35745e-10	8.96149e-09
Aldh2	-0.232888	0.600566	0.999947	-1.53412	0.00487097	0.210711	-3.00744	5.37634e-10	8.97033e-09
Aco2	0.220961	0.300136	0.999947	0.391453	0.0738138	0.796258	1.88345	5.37421e-10	8.97033e-09
Icosl	1.23108	0.0496629	0.999947	-1.00851	0.120089	0.925925	-2.89497	5.48087e-10	9.13316e-09
Cisd1	0.0587723	0.823519	0.999947	0.810406	0.116532	0.921598	1.53675	5.53812e-10	9.21691e-09
Ankrd50	0.716367	0.00234573	0.617849	-1.47338	0.00111494	0.0789575	-1.98006	5.96591e-10	9.91635e-09
Plekha3	0.361814	0.462131	0.999947	0.728772	0.280302	0.999818	2.30385	6.17121e-10	1.02447e-08
Cdkn1b	-0.0190966	0.976549	0.999947	0.379277	0.37978	0.999818	-2.51417	6.19154e-10	1.02655e-08
Srpk2	-0.325171	0.149215	0.999947	-0.0651082	0.873234	0.999818	-2.56418	6.31578e-10	1.04583e-08
Abca2	-0.344356	0.299659	0.999947	-1.17565	0.000599228	0.053159	-2.55455	6.32981e-10	1.04684e-08
Phtf2	0.518995	0.143909	0.999947	0.661243	0.140867	0.980046	2.49543	6.48318e-10	1.07086e-08
Ly6e	1.29973	0.0615308	0.999947	0.00935259	0.954766	0.999818	1.1504	6.74219e-10	1.11225e-08
Ing4	0.0146667	0.96163	0.999947	-0.201644	0.691956	0.999818	-2.73096	6.90051e-10	1.13695e-08
Fbxl14	0.253483	0.465595	0.999947	0.465299	0.234549	0.999818	2.35826	7.10693e-10	1.16949e-08
D5Ertd579e	0.108938	0.840743	0.999947	-0.459075	0.285034	0.999818	-2.24259	7.68165e-10	1.26249e-08
Smo	-1.06248	0.164896	0.999947	-3.25834	2.96525e-07	0.000165517	-3.54875	7.73009e-10	1.26887e-08
Lsm8	-0.0117517	0.975519	0.999947	0.895804	0.0260763	0.506495	2.23991	7.97117e-10	1.30682e-08
Diaph1	0.3464	0.198763	0.999947	0.615413	0.0454741	0.654591	1.56024	8.27269e-10	1.35456e-08
Kras	-0.0386165	0.892794	0.999947	-0.103256	0.79315	0.999818	2.09518	8.53052e-10	1.39505e-08
C2cd2l	0.488373	0.13103	0.999947	0.128534	0.827222	0.999818	1.69935	8.59124e-10	1.40324e-08
Fam49b	0.344504	0.14394	0.999947	0.790541	0.0118506	0.349904	1.32596	8.61774e-10	1.40582e-08
Luzp1	0.493473	0.311427	0.999947	0.784003	0.0781049	0.806933	2.44122	8.91109e-10	1.45188e-08
Ddn	0.127332	0.800633	0.999947	0.60626	0.203584	0.999818	2.24297	9.04072e-10	1.47118e-08
Rad51ap1	0.401275	0.336884	0.999947	0.928069	0.0669745	0.778134	2.08942	9.19505e-10	1.49445e-08
Rfc5	0.327333	0.203295	0.999947	0.706282	0.0737343	0.796258	2.04091	9.25797e-10	1.50282e-08
U2af1	0.348949	0.272751	0.999947	0.0837253	0.810968	0.999818	1.82488	9.53239e-10	1.54547e-08
Wdfy2	0.0896762	0.810501	0.999947	-0.58393	0.214889	0.999818	-3.1871	9.8321e-10	1.5921e-08
Ly6i	1.85621	0.186538	0.999947	3.0044	6.84742e-05	0.0110087	3.59816	9.98083e-10	1.6142e-08
Bin1	0.331051	0.488778	0.999947	0.041835	0.940311	0.999818	-2.49198	1.01804e-09	1.64446e-08
Clcn3	0.120329	0.710475	0.999947	-0.329109	0.302571	0.999818	1.69552	1.03053e-09	1.6626e-08
Il1b	2.04598	0.221518	0.999947	4.12993	1.17298e-06	0.000474311	4.19915	1.03192e-09	1.6628e-08
Eif2b1	0.20938	0.502162	0.999947	0.438047	0.398534	0.999818	2.41795	1.04435e-09	1.68077e-08
Parp10	-0.412841	0.395639	0.999947	-0.341408	0.585775	0.999818	3.39113	1.04914e-09	1.68643e-08
Ppme1	0.195825	0.610758	0.999947	0.818677	0.0782522	0.807577	2.20566	1.05678e-09	1.69664e-08
Arhgdia	0.354869	0.0878016	0.999947	0.161487	0.397468	0.999818	1.42483	1.07214e-09	1.7192e-08
Ppm1g	-0.106151	0.711033	0.999947	0.525991	0.036719	0.590953	2.00014	1.08193e-09	1.73279e-08
Atp13a3	-0.0403757	0.821186	0.999947	0.243494	0.358371	0.999818	1.73086	1.08367e-09	1.73349e-08
Fam96b	0.299268	0.602261	0.999947	1.00256	0.101108	0.882722	2.83665	1.18497e-09	1.89322e-08
Ptges3	0.0186902	0.94188	0.999947	-0.191149	0.554169	0.999818	1.92156	1.18961e-09	1.89834e-08
Eme1	0.707815	0.197549	0.999947	0.265374	0.400378	0.999818	2.98359	1.22682e-09	1.95535e-08
Nupl1	0.340096	0.221724	0.999947	0.377079	0.267895	0.999818	2.08407	1.24241e-09	1.97781e-08
Baz1a	0.0470388	0.842318	0.999947	-0.0779766	0.765678	0.999818	2.33787	1.2493e-09	1.98638e-08
Ncaph	0.390287	0.254082	0.999947	0.496493	0.175769	0.999818	2.66708	1.28157e-09	2.03277e-08
Ttf2	0.385257	0.297103	0.999947	0.364993	0.437612	0.999818	2.22187	1.28803e-09	2.04057e-08
Sh3glb1	0.106086	0.765164	0.999947	0.450053	0.0465262	0.665402	1.69528	1.30329e-09	2.06227e-08
Asf1b	0.749655	0.0482747	0.999947	1.55596	0.00101182	0.0750098	2.86705	1.36321e-09	2.15449e-08
Tbx21	0.971643	0.00045651	0.177198	-0.0344264	0.912282	0.999818	10.6087	1.37789e-09	2.17509e-08
Ctif	0.415487	0.191357	0.999947	0.284789	0.542555	0.999818	2.32637	1.3951e-09	2.19962e-08
Hsp90aa1	0.254897	0.174612	0.999947	0.277398	0.122018	0.928603	2.02228	1.42671e-09	2.24409e-08
Usp11	-0.125684	0.71325	0.999947	-0.226865	0.580581	0.999818	-2.73331	1.44994e-09	2.27791e-08
Pcmtd1	-0.0802746	0.864221	0.999947	0.0847374	0.823068	0.999818	-1.51985	1.4521e-09	2.27859e-08
Cirbp	-0.541978	0.293454	0.999947	-0.0787478	0.804077	0.999818	-2.37846	1.47267e-09	2.30811e-08
Lpar6	-0.903167	0.0386544	0.999947	-0.317764	0.488872	0.999818	-2.28631	1.48756e-09	2.32869e-08
Ppid	-0.0321847	0.87827	0.999947	0.37214	0.222444	0.999818	1.80054	1.58098e-09	2.47199e-08
E2f3	-0.108795	0.713041	0.999947	0.242986	0.477769	0.999818	2.2176	1.62961e-09	2.545e-08
Picalm	0.415605	0.168176	0.999947	0.266857	0.467483	0.999818	2.03448	1.63427e-09	2.54926e-08
Serpinb6b	1.11296	0.0607988	0.999947	2.41687	4.04897e-06	0.00120065	2.01037	1.6787e-09	2.61547e-08
Procr	0.653701	0.369824	0.999947	2.65011	0.000528914	0.0507758	3.72609	1.69503e-09	2.6378e-08
Ly6c2	2.00921	0.031113	0.999947	1.82376	0.162756	0.999818	2.99097	1.73588e-09	2.69819e-08
Osbpl8	0.353861	0.264454	0.999947	1.65706	1.67769e-06	0.00063963	1.86127	1.7495e-09	2.71615e-08
Maml1	-0.275438	0.436481	0.999947	-0.346459	0.216461	0.999818	-2.26371	1.7647e-09	2.73653e-08
Mtap	-0.405277	0.0991391	0.999947	0.0777338	0.82739	0.999818	2.25228	1.81733e-09	2.81483e-08
Lcp2	-0.193815	0.416007	0.999947	0.984922	0.00026003	0.0299874	1.63983	1.88018e-09	2.90876e-08
Neto2	0.0953598	0.872519	0.999947	-0.345034	0.282749	0.999818	2.51952	1.89525e-09	2.92864e-08
Atp1b3	0.0295507	0.804863	0.999947	0.558627	0.00841507	0.286811	1.75697	1.94534e-09	3.00252e-08
5730508B09Rik	-0.326508	0.383448	0.999947	0.612554	0.0474263	0.668888	2.06476	1.96977e-09	3.03668e-08
Bach2	-0.0118982	0.940671	0.999947	-0.136882	0.527277	0.999818	-1.98821	1.98561e-09	3.05752e-08
Atp6v0a1	0.0209438	0.958804	0.999947	0.105434	0.822846	0.999818	-2.40298	2.02949e-09	3.12144e-08
Spc24	0.518181	0.404149	0.999947	0.600038	0.173117	0.999818	1.60077	2.04701e-09	3.14472e-08
Sfmbt1	0.665271	0.0637886	0.999947	0.986245	0.0467793	0.666193	2.11041	2.06682e-09	3.17145e-08
Fabp5	0.110512	0.707615	0.999947	0.0364017	0.912083	0.999818	1.7909	2.06931e-09	3.17158e-08
Mfsd2a	-0.537939	0.268419	0.999947	-0.158434	0.782985	0.999818	2.10837	2.12164e-09	3.248e-08
Trio	-0.688239	0.11978	0.999947	-0.761839	0.109275	0.906434	-2.49324	2.1247e-09	3.24892e-08
Ctss	-0.530704	0.177063	0.999947	0.678162	0.0154163	0.403151	-2.03905	2.12783e-09	3.24993e-08
Cnr2	0.271944	0.598564	0.999947	-0.276643	0.486395	0.999818	-2.23019	2.13739e-09	3.26075e-08
Traf4	-0.0261206	0.9504	0.999947	-0.182925	0.667925	0.999818	1.27877	2.15245e-09	3.27993e-08
Itgav	0.394993	0.107878	0.999947	1.26881	0.0275335	0.517474	2.12092	2.16871e-09	3.3009e-08
Nipal3	0.170153	0.643001	0.999947	-0.393694	0.425507	0.999818	-1.71429	2.20066e-09	3.34567e-08
Banf1	0.182381	0.46241	0.999947	0.366707	0.169859	0.999818	2.18031	2.22198e-09	3.37418e-08
Spock2	-0.09413	0.89209	0.999947	-0.063253	0.930573	0.999818	-3.06634	2.24165e-09	3.40014e-08
Uhrf1	0.270944	0.191434	0.999947	0.506953	0.0657156	0.773733	1.60128	2.25113e-09	3.4106e-08
Tmem2	0.330465	0.454231	0.999947	-0.235695	0.689957	0.999818	1.88244	2.25497e-09	3.41248e-08
Rnf126	-0.00206368	0.996306	0.999947	0.132238	0.543213	0.999818	2.23626	2.27117e-09	3.43306e-08
Bcat1	-0.0748853	0.848441	0.999947	0.158855	0.620411	0.999818	1.68507	2.30327e-09	3.47759e-08
C3	3.20421	0.251326	0.999947	3.59163	0.00636795	0.250865	2.90348	2.36918e-09	3.57301e-08
Sgo1	0.452699	0.399772	0.999947	0.408038	0.360781	0.999818	1.81327	2.3746e-09	3.5771e-08
Tbl1xr1	0.0520783	0.864376	0.999947	0.138994	0.75867	0.999818	-1.8477	2.53066e-09	3.80783e-08
Nsun2	0.0239361	0.885683	0.999947	-0.0663113	0.579431	0.999818	1.51461	2.56375e-09	3.85322e-08
Cmas	-0.229097	0.319076	0.999947	0.857318	0.0745712	0.796581	1.93284	2.57931e-09	3.87219e-08
Pear1	-0.140511	0.735278	0.999947	-0.625732	0.163614	0.999818	-3.76789	2.60197e-09	3.90177e-08
Lmnb1	0.155976	0.666088	0.999947	0.5318	0.0595134	0.73737	2.33381	2.61521e-09	3.91717e-08
Lrr1	0.412386	0.300876	0.999947	0.74521	0.0929796	0.848646	2.53731	2.62017e-09	3.92014e-08
Tlr9	1.09643	0.103262	0.999947	-1.45845	0.00345935	0.170242	-2.90383	2.62462e-09	3.92235e-08
Grn	0.597007	0.0867298	0.999947	-0.580735	0.146852	0.99725	-3.40575	2.63102e-09	3.92745e-08
Hemk1	1.52288	0.292709	0.999947	-0.102328	0.940865	0.999818	2.70282	2.75011e-09	4.1006e-08
Mgrn1	-0.349137	0.371691	0.999947	-0.174683	0.691812	0.999818	-2.54604	2.76302e-09	4.11518e-08
Tcn2	0.378576	0.487762	0.999947	-0.272833	0.664953	0.999818	-2.33287	2.85369e-09	4.24064e-08
Psmd3	0.112676	0.616718	0.999947	0.325574	0.180128	0.999818	1.89499	2.8509e-09	4.24064e-08
Hbegf	0.439959	0.272691	0.999947	0.581839	0.340317	0.999818	3.33261	2.88114e-09	4.27661e-08
Cmtm6	-0.310236	0.227622	0.999947	0.364255	0.268765	0.999818	1.5475	2.9053e-09	4.30762e-08
Pfkl	-0.00924376	0.975624	0.999947	-0.215885	0.525467	0.999818	1.59794	2.91235e-09	4.30838e-08
Mgea5	-0.308719	0.229469	0.999947	0.326903	0.321144	0.999818	-0.750778	2.91148e-09	4.30838e-08
Ndufab1	-0.275293	0.509052	0.999947	0.418572	0.400291	0.999818	2.09127	2.92361e-09	4.31781e-08
Cstf2	0.226047	0.359325	0.999947	-0.222138	0.513268	0.999818	1.86872	2.92527e-09	4.31781e-08
Gm27029	0.190899	0.619747	0.999947	0.299695	0.233707	0.999818	1.85548	2.93123e-09	4.32176e-08
Aarsd1	0.194434	0.547327	0.999947	0.505321	0.200656	0.999818	1.36992	2.97865e-09	4.38676e-08
Ttyh3	0.142547	0.725885	0.999947	0.711437	0.105375	0.896766	-1.98222	2.99795e-09	4.41026e-08
Mis18bp1	0.997621	0.0619009	0.999947	0.448926	0.325274	0.999818	3.49037	3.00378e-09	4.41392e-08
Tbl1x	-0.398319	0.112807	0.999947	-0.399356	0.222283	0.999818	-0.735247	3.02445e-09	4.43934e-08
Gfi1	0.293061	0.385608	0.999947	-0.087451	0.799198	0.999818	2.5044	3.14301e-09	4.60356e-08
Spn	-1.06497	0.00585168	0.999947	0.363733	0.171527	0.999818	-1.25413	3.14331e-09	4.60356e-08
Nuf2	0.416308	0.57932	0.999947	1.30877	0.0354722	0.58462	3.08173	3.16644e-09	4.63228e-08
Nsl1	1.01008	0.0180809	0.999947	0.852087	0.192663	0.999818	2.71427	3.18105e-09	4.64849e-08
Gars	0.102587	0.289312	0.999947	0.737689	0.00641981	0.251958	0.856365	3.18732e-09	4.6525e-08
Diaph3	0.512779	0.118987	0.999947	0.929679	0.115231	0.9196	3.06125	3.21019e-09	4.67553e-08
Smox	-0.0289084	0.956675	0.999947	0.090762	0.831533	0.999818	-2.41433	3.2905e-09	4.78721e-08
Prr5l	0.125816	0.81332	0.999947	0.456999	0.487565	0.999818	-2.3243	3.30473e-09	4.8026e-08
Rara	-0.805671	0.158158	0.999947	-1.54537	0.00100627	0.0750098	-2.96854	3.38678e-09	4.91137e-08
Lynx1	0.42856	0.519803	0.999947	-0.171761	0.671529	0.999818	-2.80463	3.38702e-09	4.91137e-08
Smim26	-0.04964	0.90437	0.999947	0.452948	0.247945	0.999818	2.30721	3.45176e-09	4.99974e-08
Abt1	-0.118733	0.803741	0.999947	0.44107	0.446317	0.999818	2.97398	3.52512e-09	5.10039e-08
Itgal	-0.519613	0.0690867	0.999947	-0.809996	0.000441567	0.0439721	-1.39036	3.54012e-09	5.11648e-08
Eif2s2	-0.00101395	0.996265	0.999947	0.0752502	0.79618	0.999818	2.26932	3.58785e-09	5.17978e-08
Ahsa1	0.304234	0.176699	0.999947	0.246072	0.456707	0.999818	2.24624	3.59264e-09	5.18103e-08
H2afz	-0.123393	0.732945	0.999947	0.559319	0.162322	0.999818	1.41248	3.67386e-09	5.28966e-08
Evi5l	-0.630812	0.211883	0.999947	-0.280136	0.520253	0.999818	-2.18053	3.676e-09	5.28966e-08
Ralgps1	0.215325	0.627577	0.999947	-0.238944	0.658697	0.999818	-1.95008	3.68192e-09	5.29241e-08
Selenop	-1.25307	0.0321198	0.999947	0.166653	0.644807	0.999818	-1.88906	3.7161e-09	5.33572e-08
Bard1	0.606324	0.186934	0.999947	0.58111	0.230288	0.999818	2.93177	3.72824e-09	5.34733e-08
Jmjd6	-0.14075	0.702673	0.999947	0.296366	0.362425	0.999818	2.31592	3.77189e-09	5.40405e-08
Gbp2b	0.745592	0.347464	0.999947	NA	NA	NA	3.90555	3.84239e-09	5.49909e-08
Maml3	-0.174237	0.688834	0.999947	-0.581288	0.238944	0.999818	-3.09381	3.86067e-09	5.51925e-08
Rcc1	0.080644	0.743603	0.999947	-0.222243	0.513216	0.999818	2.07809	3.8868e-09	5.55058e-08
Fgd2	1.50312	0.103355	0.999947	-0.163506	0.787242	0.999818	-3.99574	4.0683e-09	5.80349e-08
Zfp874b	-0.134568	0.744436	0.999947	-0.307008	0.455256	0.999818	-3.21993	4.09145e-09	5.83021e-08
Hmg20a	-0.238254	0.627668	0.999947	-0.308588	0.611438	0.999818	-1.46008	4.12254e-09	5.86817e-08
Bnip3	0.0832595	0.856284	0.999947	0.304509	0.534673	0.999818	3.09736	4.14446e-09	5.89301e-08
Rab11fip4	-0.353091	0.40222	0.999947	0.0169427	0.954228	0.999818	-1.34879	4.19558e-09	5.95926e-08
Btbd10	0.348715	0.543431	0.999947	0.33512	0.396608	0.999818	2.66831	4.25487e-09	6.03697e-08
Higd1a	-0.0652294	0.771487	0.999947	0.524593	0.267157	0.999818	2.30988	4.28222e-09	6.06924e-08
Pcnx	-0.112165	0.812631	0.999947	-0.614369	0.184746	0.999818	-1.30895	4.351e-09	6.1601e-08
Dapp1	-0.180678	0.610819	0.999947	-0.346337	0.569016	0.999818	-2.66855	4.44779e-09	6.29037e-08
Mlkl	0.295163	0.510277	0.999947	0.292079	0.600693	0.999818	2.19897	4.50593e-09	6.36578e-08
Ccni	-0.231953	0.421804	0.999947	0.166841	0.580653	0.999818	-0.810737	4.52221e-09	6.38194e-08
E2f1	0.0826452	0.795178	0.999947	0.301268	0.177161	0.999818	2.08628	4.59666e-09	6.48006e-08
Fam214b	0.733403	0.189771	0.999947	0.044708	0.943015	0.999818	-2.66046	4.64252e-09	6.53771e-08
Orai3	0.00477101	0.989901	0.999947	-0.478711	0.37326	0.999818	-1.6839	5.03456e-09	7.08223e-08
Knl1	0.849551	0.0692451	0.999947	1.01437	0.0795713	0.811032	3.25327	5.70365e-09	8.0149e-08
Agfg2	0.293523	0.537632	0.999947	0.345198	0.575588	0.999818	2.35199	5.79548e-09	8.13528e-08
Ddx18	-0.0308048	0.900303	0.999947	-0.248233	0.493274	0.999818	2.07409	6.02449e-09	8.44774e-08
Slc25a19	0.230723	0.401627	0.999947	-0.15152	0.752663	0.999818	-1.38133	6.10583e-09	8.5527e-08
Fam214a	0.287667	0.465204	0.999947	0.197986	0.589567	0.999818	-3.67848	6.26913e-09	8.77159e-08
Fam234a	-0.267252	0.512052	0.999947	-0.663942	0.199448	0.999818	-3.13889	6.2754e-09	8.77159e-08
Hdc	-0.265921	0.683165	0.999947	1.81995	0.00497849	0.212452	2.42436	6.28502e-09	8.77573e-08
Gpr171	-0.0381972	0.95081	0.999947	-0.90144	0.0577844	0.732437	-2.04303	6.30911e-09	8.80004e-08
Tpp1	0.00126189	0.99602	0.999947	-0.611032	0.24539	0.999818	-2.37269	6.38993e-09	8.90334e-08
Tnfsf4	0.37729	0.323493	0.999947	0.617267	0.22448	0.999818	3.28108	6.39874e-09	8.90621e-08
Cdc25b	1.83417	0.00312959	0.756745	0.243853	0.478931	0.999818	2.9424	6.44722e-09	8.96422e-08
Tpm4	0.57319	0.154013	0.999947	1.11874	0.000213597	0.02619	1.74221	6.48898e-09	9.00218e-08
Hk1	0.18799	0.455687	0.999947	0.27427	0.436102	0.999818	1.86116	6.49501e-09	9.00218e-08
Abhd15	0.00665112	0.986299	0.999947	0.0742123	0.889175	0.999818	-2.29509	6.49002e-09	9.00218e-08
Cdk1	0.777656	0.371877	0.999947	0.944902	0.0318956	0.553374	5.0006	6.50659e-09	9.00875e-08
Rrm1	0.521314	0.0747744	0.999947	0.859666	0.00130293	0.0871716	2.07569	6.5375e-09	9.03258e-08
Cep97	-0.307613	0.501765	0.999947	0.3457	0.515665	0.999818	-2.678	6.53645e-09	9.03258e-08
Ube2m	-0.0267883	0.934852	0.999947	0.847668	0.00924437	0.301566	1.95811	6.74073e-09	9.30362e-08
Irf7	0.882533	0.252641	0.999947	1.71465	0.00237062	0.134611	2.97171	6.90745e-09	9.52375e-08
Arf4	0.0564417	0.849081	0.999947	0.352287	0.157701	0.999818	2.19236	6.9705e-09	9.60064e-08
Lpgat1	0.360434	0.223697	0.999947	0.274483	0.442842	0.999818	2.03796	7.02603e-09	9.66702e-08
Dgkg	-1.01761	0.203516	0.999947	NA	NA	NA	-2.03173	7.11168e-09	9.77466e-08
Arl5c	-0.178042	0.646108	0.999947	-0.10215	0.796567	0.999818	-3.49051	7.12227e-09	9.77902e-08
Actg1	-0.0197104	0.93503	0.999947	0.494642	0.0826264	0.818535	1.76615	7.6034e-09	1.04288e-07
Dpy30	0.460533	0.221261	0.999947	0.549168	0.240373	0.999818	2.35483	7.6296e-09	1.04538e-07
Snrpb2	-0.0564372	0.796358	0.999947	0.569778	0.154488	0.999818	1.83282	7.64838e-09	1.04687e-07
Matk	0.0395236	0.938426	0.999947	-1.16432	0.0409832	0.623484	-2.45911	7.70596e-09	1.05365e-07
Cblb	0.396941	0.294733	0.999947	0.724697	0.00270076	0.144063	1.89131	7.83731e-09	1.0705e-07
Snrpa1	0.0640281	0.79279	0.999947	-0.0378453	0.905391	0.999818	2.13376	8.13294e-09	1.10973e-07
Cks1b	0.626359	0.206698	0.999947	0.901289	0.089491	0.839468	2.00974	8.20218e-09	1.11802e-07
Surf2	-0.29097	0.443695	0.999947	0.118295	0.70058	0.999818	1.95876	8.21092e-09	1.11806e-07
Troap	0.571078	0.0791765	0.999947	0.709706	0.120851	0.92627	2.0966	8.38079e-09	1.14001e-07
Rpl22l1	-0.705496	0.117654	0.999947	-0.105968	0.767821	0.999818	-1.9442	8.436e-09	1.14634e-07
Mecp2	-0.201764	0.56169	0.999947	-0.57712	0.284399	0.999818	-1.89548	8.53434e-09	1.15851e-07
F10	2.72283	0.028161	0.999947	2.75141	0.000425719	0.0430364	4.00571	8.60757e-09	1.16725e-07
Dot1l	-0.0934522	0.402854	0.999947	-0.345656	0.141976	0.982518	1.75381	8.75545e-09	1.18608e-07
Tap1	0.214152	0.172618	0.999947	-0.3475	0.261133	0.999818	1.52101	8.98406e-09	1.2158e-07
Elmo2	0.198398	0.329191	0.999947	0.835624	0.0891314	0.839468	1.85648	9.02602e-09	1.22023e-07
Nek6	0.537934	0.151332	0.999947	0.558293	0.251447	0.999818	1.57883	9.34963e-09	1.26184e-07
Mapk11	-0.261539	0.552233	0.999947	-0.494201	0.114367	0.917689	-1.83136	9.35298e-09	1.26184e-07
Golgb1	-0.149182	0.656914	0.999947	-0.0620338	0.814632	0.999818	-2.13846	9.47882e-09	1.27751e-07
Faah	-0.642005	0.02783	0.999947	-0.144633	0.712007	0.999818	-2.68152	9.52e-09	1.28175e-07
Zscan2	0.0618851	0.900801	0.999947	0.112637	0.842794	0.999818	-2.16253	9.60223e-09	1.2915e-07
Prdx6	0.071709	0.769538	0.999947	0.199687	0.451164	0.999818	1.56772	9.62927e-09	1.29382e-07
Akap8l	-0.443951	0.165498	0.999947	-0.419455	0.195768	0.999818	-4.32614	9.75105e-09	1.30885e-07
Arrb1	0.0486394	0.926292	0.999947	-0.410633	0.339014	0.999818	-2.47349	1.01055e-08	1.35505e-07
Parp12	0.811548	0.0730552	0.999947	2.02072	0.00211372	0.124803	2.46692	1.03989e-08	1.39297e-07
Shisa5	-0.436676	0.138759	0.999947	-0.254693	0.0830042	0.82045	-1.35479	1.0788e-08	1.44362e-07
Aimp2	0.16045	0.607343	0.999947	-0.00747274	0.984525	0.999818	1.94012	1.08556e-08	1.4512e-07
Sema4f	-0.0342213	0.935671	0.999947	-0.0708303	0.878151	0.999818	-1.91194	1.10482e-08	1.47545e-07
Btbd2	-0.285447	0.321031	0.999947	0.0464938	0.929078	0.999818	-2.46292	1.12785e-08	1.50468e-07
Rabgap1l	0.192939	0.505166	0.999947	-0.827929	0.0227668	0.481459	-2.43648	1.13317e-08	1.51025e-07
Uqcrfs1	-0.409608	0.287962	0.999947	0.957539	0.00290796	0.151577	1.86833	1.13735e-08	1.51428e-07
Nudcd2	0.048044	0.90258	0.999947	0.947733	0.516385	0.999818	1.41796	1.16287e-08	1.5467e-07
Trpm5	0.106417	0.881069	0.999947	-0.814061	0.281796	0.999818	-4.38847	1.17161e-08	1.55676e-07
Nf2	0.0380098	0.882609	0.999947	0.132395	0.696131	0.999818	1.87381	1.17388e-08	1.5582e-07
Plxna3	-0.394495	0.563848	0.999947	-2.43959	5.95097e-05	0.00992622	-2.24355	1.22091e-08	1.61899e-07
Tpm3-rs7	0.0192473	0.948133	0.999947	0.724485	0.029093	0.529628	2.49273	1.23096e-08	1.63068e-07
Prag1	0.785701	0.035881	0.999947	-0.150798	0.648365	0.999818	2.22925	1.23736e-08	1.63751e-07
Tmem199	0.201255	0.740762	0.999947	0.607049	0.117296	0.923423	3.03863	1.25959e-08	1.66389e-07
Angel1	0.0393367	0.943093	0.999947	-0.760641	0.0809612	0.815388	-2.30912	1.25981e-08	1.66389e-07
Ruvbl2	0.458144	0.0778043	0.999947	-0.0157783	0.957293	0.999818	2.24987	1.2617e-08	1.66471e-07
Fdft1	0.123559	0.742611	0.999947	0.367833	0.471513	0.999818	1.3117	1.27091e-08	1.67519e-07
Mmadhc	0.165528	0.682507	0.999947	0.640144	0.0235887	0.488013	1.38482	1.27336e-08	1.67674e-07
Slc25a5	0.034269	0.796051	0.999947	0.0242945	0.894812	0.999818	1.26411	1.27552e-08	1.6779e-07
Med28	0.558224	0.075676	0.999947	0.982541	0.0333988	0.570645	1.5462	1.27862e-08	1.68031e-07
Mrpl20	0.329898	0.393428	0.999947	0.628501	0.232187	0.999818	2.61888	1.31125e-08	1.72147e-07
Umps	-0.144361	0.535538	0.999947	0.110925	0.688247	0.999818	1.76018	1.36096e-08	1.78318e-07
Piezo1	0.151212	0.570116	0.999947	-0.563929	0.0778517	0.80627	2.26601	1.38341e-08	1.8108e-07
Tnpo2	0.14952	0.476375	0.999947	0.168836	0.620026	0.999818	1.71877	1.41291e-08	1.84758e-07
Maf1	-0.446934	0.342446	0.999947	-0.257114	0.649896	0.999818	-2.09339	1.44585e-08	1.88878e-07
Odf2	0.262438	0.350988	0.999947	0.804853	0.127885	0.941452	1.80561	1.46049e-08	1.90601e-07
Abtb1	0.0353706	0.930967	0.999947	0.660269	0.138589	0.972817	-2.97397	1.47189e-08	1.91899e-07
Fam210b	-0.0954428	0.820653	0.999947	0.252535	0.586491	0.999818	-1.76256	1.56917e-08	2.04379e-07
Flcn	0.173022	0.694574	0.999947	-0.688359	0.183442	0.999818	-2.21096	1.57958e-08	2.05532e-07
Tcp1	0.212767	0.203298	0.999947	0.209717	0.267443	0.999818	1.71244	1.59162e-08	2.06895e-07
Foxp4	-0.402561	0.159197	0.999947	-1.04848	0.00329778	0.165434	-2.06907	1.59529e-08	2.07167e-07
Ccr5	0.308449	0.535752	0.999947	0.994566	0.163719	0.999818	3.11847	1.61525e-08	2.09553e-07
Lax1	0.22116	0.601878	0.999947	-0.444449	0.322713	0.999818	-2.82043	1.62949e-08	2.11193e-07
Ccnb1	1.35399	0.370624	0.999947	1.20586	0.00232093	0.133494	3.76074	1.63309e-08	2.11451e-07
Acsbg1	-0.187818	0.63589	0.999947	0.194644	0.61839	0.999818	-2.34797	1.64256e-08	2.12469e-07
Coq8a	0.0335961	0.952275	0.999947	0.0116906	0.982968	0.999818	-2.02075	1.64718e-08	2.12858e-07
Ppp6r2	-0.276525	0.499356	0.999947	-0.657455	0.104607	0.893629	-3.59714	1.69045e-08	2.18235e-07
Lbr	0.187793	0.553706	0.999947	0.628784	0.0523623	0.698755	0.889235	1.69785e-08	2.18976e-07
Calu	0.0194011	0.931972	0.999947	0.436033	0.165961	0.999818	1.92956	1.70134e-08	2.19212e-07
Myo5a	0.547056	0.0981255	0.999947	0.099755	0.639875	0.999818	1.9287	1.77331e-08	2.28261e-07
Sall2	-0.668957	0.0519525	0.999947	-0.896722	0.0711436	0.787181	-2.55951	1.8017e-08	2.31689e-07
Pam16	0.261011	0.322825	0.999947	0.750234	0.0835947	0.823331	3.54198	1.80388e-08	2.31744e-07
Evi2b	-0.843308	0.191838	0.999947	-0.15457	0.745014	0.999818	-2.26466	1.87131e-08	2.40173e-07
Elf1	-0.0883517	0.750146	0.999947	0.276086	0.457087	0.999818	-1.5038	1.88169e-08	2.4127e-07
Fen1	0.655309	0.0258632	0.999947	0.241449	0.474558	0.999818	1.87899	1.89849e-08	2.43187e-07
Coq10b	0.302124	0.525276	0.999947	0.479216	0.119211	0.924111	1.63983	1.90055e-08	2.43214e-07
Psmc4	0.236851	0.374944	0.999947	0.301378	0.342412	0.999818	2.0575	1.91212e-08	2.44459e-07
Snx33	-0.0583569	0.917244	0.999947	-0.734915	0.1192	0.924111	-3.33803	1.96955e-08	2.51557e-07
Sec24a	0.0495894	0.852421	0.999947	-0.159636	0.77041	0.999818	1.42588	1.97169e-08	2.51586e-07
Cdv3	-0.134076	0.34035	0.999947	0.0615854	0.797658	0.999818	1.91622	1.98412e-08	2.52928e-07
Slc7a11	1.64459	0.0801176	0.999947	3.04425	0.000102992	0.0156173	3.81459	2.036e-08	2.59291e-07
Lair1	0.122461	0.778448	0.999947	0.234833	0.697597	0.999818	2.12749	2.07721e-08	2.64283e-07
Akr1c18	-1.32007	0.0719797	0.999947	0.543546	0.422197	0.999818	-2.2895	2.09685e-08	2.66524e-07
Dnph1	0.51608	0.257928	0.999947	-0.276405	0.463444	0.999818	2.90208	2.09923e-08	2.6657e-07
Kif5b	0.242475	0.253579	0.999947	0.205674	0.531683	0.999818	1.86337	2.10435e-08	2.66963e-07
Cxcl10	1.9487	0.00434931	0.899203	-0.489134	0.52463	0.999818	3.22877	2.12939e-08	2.69879e-07
Eif3b	-0.153403	0.386306	0.999947	-0.11489	0.645548	0.999818	1.20578	2.16298e-08	2.73873e-07
Ttll12	0.430146	0.158129	0.999947	0.173783	0.624236	0.999818	2.3824	2.17593e-08	2.75249e-07
Ttc7b	0.140053	0.645168	0.999947	-0.221842	0.720807	0.999818	1.26347	2.18905e-08	2.76643e-07
Hspa5	-0.207753	0.405755	0.999947	-0.174684	0.399811	0.999818	1.46999	2.21406e-08	2.79535e-07
Serpinc1	0.0612105	0.826257	0.999947	-0.386178	0.258056	0.999818	-2.03618	2.22087e-08	2.80128e-07
Gpr65	1.24897	0.0121907	0.999947	0.566736	0.373171	0.999818	2.83339	2.23372e-08	2.81479e-07
Kctd12	-0.54821	0.243109	0.999947	-0.715085	0.185872	0.999818	-2.25147	2.25661e-08	2.84092e-07
Pcbp3	0.171404	0.717604	0.999947	-0.370186	0.359526	0.999818	-2.29589	2.28516e-08	2.87411e-07
Pole4	0.355001	0.240596	0.999947	0.232901	0.5554	0.999818	2.21445	2.29155e-08	2.8794e-07
Mxd3	0.673878	0.0768312	0.999947	0.218286	0.550467	0.999818	3.83931	2.31524e-08	2.9064e-07
Rhbdl3	0.116301	0.822329	0.999947	-1.54735	0.0108654	0.334075	-2.27451	2.32459e-08	2.91536e-07
Prkch	0.133059	0.585805	0.999947	0.119685	0.707901	0.999818	1.49254	2.4235e-08	3.03652e-07
Cs	0.406425	0.0717705	0.999947	0.286826	0.231665	0.999818	1.65905	2.43704e-08	3.05058e-07
Mastl	0.387461	0.281377	0.999947	0.894506	0.0615494	0.747329	2.80203	2.49088e-08	3.11207e-07
Wdr81	-0.0774933	0.800443	0.999947	-0.178769	0.566132	0.999818	-2.23356	2.48998e-08	3.11207e-07
Tgfbr1	-0.0187416	0.953164	0.999947	-0.645394	0.307247	0.999818	-2.48192	2.50201e-08	3.12301e-07
Nr4a1	-0.303448	0.691601	0.999947	0.0516987	0.903638	0.999818	1.96734	2.51481e-08	3.13602e-07
Esyt1	0.0792933	0.416571	0.999947	-0.290908	0.259844	0.999818	1.59582	2.52381e-08	3.14427e-07
Gen1	0.636777	0.199735	0.999947	0.720772	0.0749997	0.796581	2.89075	2.53232e-08	3.15189e-07
Emc4	0.218784	0.567916	0.999947	0.401073	0.430186	0.999818	2.64464	2.53555e-08	3.15293e-07
Ms4a6d	1.38355	0.215293	0.999947	3.08052	1.22356e-05	0.00281502	2.68493	2.63915e-08	3.27866e-07
Slco3a1	0.0668097	0.891074	0.999947	0.0243719	0.965255	0.999818	2.13735	2.67749e-08	3.32317e-07
Stk17b	-0.281302	0.383589	0.999947	0.3899	0.256675	0.999818	-1.39235	2.68321e-08	3.32712e-07
Vgll4	-0.0307223	0.944528	0.999947	0.0583294	0.914438	0.999818	-2.58018	2.69887e-08	3.3434e-07
Map2k4	-0.0884862	0.66334	0.999947	-0.317002	0.518528	0.999818	1.92546	2.77374e-08	3.43292e-07
S1pr2	-0.427269	0.361427	0.999947	-0.368526	0.465474	0.999818	-1.75769	2.86874e-08	3.54717e-07
Lclat1	-0.185742	0.670255	0.999947	0.539707	0.318657	0.999818	-1.93494	2.96137e-08	3.65828e-07
Prkdc	0.139865	0.64265	0.999947	-0.174943	0.446257	0.999818	-1.96903	2.96904e-08	3.66432e-07
Prkcd	0.310916	0.479269	0.999947	0.109916	0.60125	0.999818	-1.82946	2.98042e-08	3.67492e-07
Evi2	-0.761002	0.158068	0.999947	-0.0979226	0.759696	0.999818	-2.0366	2.99475e-08	3.68914e-07
Sec13	0.0906367	0.73086	0.999947	0.415643	0.253908	0.999818	1.61161	3.0171e-08	3.7132e-07
Mindy2	-0.0146996	0.981257	0.999947	0.607627	0.185311	0.999818	-1.87597	3.06929e-08	3.77391e-07
Wasf2	0.00188019	0.993684	0.999947	0.00541396	0.986296	0.999818	-1.46433	3.08726e-08	3.79246e-07
Pou2af1	-0.283301	0.81241	0.999947	-1.55656	0.0227415	0.481459	-2.33357	3.09626e-08	3.79998e-07
Adsl	-0.0212808	0.928693	0.999947	0.137141	0.571205	0.999818	1.65361	3.11314e-08	3.81714e-07
Camk4	0.0179346	0.961824	0.999947	-0.504604	0.114116	0.917689	2.09185	3.12944e-08	3.83356e-07
Haus6	0.370912	0.225546	0.999947	0.521195	0.139258	0.975974	1.96501	3.14521e-08	3.8493e-07
Dgkz	0.180583	0.207826	0.999947	-0.109855	0.7353	0.999818	-1.27878	3.19227e-08	3.90328e-07
Cenpw	-0.0260456	0.940518	0.999947	0.423874	0.349785	0.999818	2.44038	3.24992e-08	3.97008e-07
Ak2	0.104982	0.715401	0.999947	0.559824	0.057798	0.732437	2.00459	3.25364e-08	3.97095e-07
Melk	1.10829	0.107378	0.999947	1.23711	0.0115931	0.346081	2.78098	3.26238e-08	3.97793e-07
Slc35g1	-0.811479	0.0249262	0.999947	1.0835	0.0126962	0.364327	2.30657	3.27026e-08	3.98385e-07
Ercc6l	0.64102	0.168699	0.999947	0.295267	0.588322	0.999818	2.63577	3.27704e-08	3.98842e-07
Cox5a	-0.0879448	0.801852	0.999947	0.439168	0.150029	0.999818	2.15577	3.28785e-08	3.99789e-07
Wdr45	0.0682591	0.883441	0.999947	0.154504	0.679056	0.999818	-2.72539	3.33001e-08	4.04543e-07
Stard10	0.515594	0.333387	0.999947	-0.551707	0.323305	0.999818	-1.85384	3.34726e-08	4.05736e-07
Xylt1	0.359592	0.505313	0.999947	-0.223995	0.576036	0.999818	-1.46363	3.34867e-08	4.05736e-07
Tkt	0.201962	0.187633	0.999947	-0.196138	0.305512	0.999818	1.54622	3.34907e-08	4.05736e-07
Fam213a	-0.177915	0.688467	0.999947	-0.0283678	0.951253	0.999818	-2.40575	3.3594e-08	4.06613e-07
Ncf1	0.638674	0.0341493	0.999947	-0.0472911	0.836009	0.999818	3.60321	3.43246e-08	4.14695e-07
Adipor1	0.16304	0.597221	0.999947	0.935491	0.0142681	0.387511	1.76608	3.44709e-08	4.16082e-07
Polq	0.0976366	0.829898	0.999947	0.729178	0.181136	0.999818	2.21518	3.45125e-08	4.16202e-07
Olfr56	-0.92642	0.202694	0.999947	1.18418	0.476301	0.999818	1.89935	3.47041e-08	4.18131e-07
Kpnb1	-0.03689	0.777481	0.999947	0.0918023	0.649685	0.999818	1.46694	3.4814e-08	4.19071e-07
Heca	-0.0540151	0.882704	0.999947	0.644786	0.147706	0.999818	-2.38655	3.50252e-08	4.21229e-07
Mbnl1	1.68111	1.72573e-10	4.24243e-07	0.0539284	0.63054	0.999818	1.29193	3.52704e-08	4.23791e-07
Selplg	0.776185	0.0980068	0.999947	0.885395	0.0485959	0.672923	1.98331	3.58382e-08	4.30221e-07
Anp32e	-0.00162636	0.98889	0.999947	0.439835	0.0740091	0.796434	1.701	3.64606e-08	4.37295e-07
A430033K04Rik	0.200038	0.672452	0.999947	-0.0099017	0.983091	0.999818	-2.04297	3.69676e-08	4.4257e-07
Polh	0.653521	0.0640319	0.999947	0.0836994	0.850213	0.999818	2.08407	3.69379e-08	4.4257e-07
Fkbp5	0.25363	0.420602	0.999947	-0.259061	0.476663	0.999818	1.99139	3.71043e-08	4.43803e-07
Mtfr1	0.476603	0.0204053	0.999947	0.568888	0.247439	0.999818	1.78983	3.73312e-08	4.45709e-07
Ripk2	0.214195	0.708152	0.999947	1.2591	0.00423297	0.193038	3.16509	3.73088e-08	4.45709e-07
Pafah1b2	0.185173	0.530794	0.999947	0.264168	0.26549	0.999818	1.66861	3.82644e-08	4.56437e-07
Gvin1	0.44497	0.444875	0.999947	0.273894	0.689801	0.999818	2.03429	3.83283e-08	4.56786e-07
Vps13c	-0.622422	0.0738842	0.999947	-0.306057	0.525006	0.999818	-2.13771	3.84375e-08	4.57261e-07
Nphp3	0.245483	0.433246	0.999947	-1.039	0.0662754	0.775091	-2.13469	3.84131e-08	4.57261e-07
Odc1	0.175315	0.421348	0.999947	0.0660847	0.599381	0.999818	1.53126	3.91148e-08	4.64898e-07
G6pdx	0.343447	0.274302	0.999947	0.180872	0.62707	0.999818	1.8496	3.94246e-08	4.68158e-07
Cers6	0.736563	0.133602	0.999947	0.180036	0.570905	0.999818	2.32515	3.96598e-08	4.7049e-07
Nup160	0.413972	0.0831034	0.999947	0.29571	0.391307	0.999818	2.03192	3.96924e-08	4.7049e-07
Reep4	0.12643	0.819172	0.999947	0.398605	0.30065	0.999818	2.1702	3.99883e-08	4.73572e-07
Polk	0.282337	0.55413	0.999947	0.453248	0.165428	0.999818	2.65351	4.03653e-08	4.77608e-07
Ccp110	0.243549	0.54272	0.999947	1.04113	0.0125154	0.362269	1.92031	4.04534e-08	4.78221e-07
Coro1c	0.224328	0.360259	0.999947	0.396787	0.191988	0.999818	1.66771	4.11277e-08	4.85756e-07
Aim2	-0.0524471	0.926546	0.999947	0.564326	0.139365	0.976216	2.24811	4.11857e-08	4.86006e-07
Golt1b	0.534104	0.128863	0.999947	0.253835	0.572863	0.999818	2.0437	4.12305e-08	4.86099e-07
Gnl3l	0.336873	0.242348	0.999947	0.052907	0.884338	0.999818	1.72818	4.19926e-08	4.94642e-07
Pttg1ip	-0.00775945	0.989412	0.999947	-0.00252075	0.99675	0.999818	-1.24799	4.26487e-08	5.01922e-07
Ilvbl	-0.0636577	0.91085	0.999947	-0.050921	0.906714	0.999818	-2.76641	4.29251e-08	5.04724e-07
Plxnc1	0.793669	0.225808	0.999947	-0.19575	0.785728	0.999818	-2.33635	4.33323e-08	5.09058e-07
March2	0.156119	0.794949	0.999947	-0.305995	0.447801	0.999818	-2.38989	4.42777e-08	5.19701e-07
Lpp	0.132528	0.823448	0.999947	0.201282	0.67307	0.999818	3.3934	4.46325e-08	5.23399e-07
Galk1	0.186807	0.46846	0.999947	0.261437	0.48929	0.999818	2.2802	4.51707e-08	5.2924e-07
Smarca2	-0.190246	0.654197	0.999947	-0.802203	0.222421	0.999818	-1.73528	4.52339e-08	5.2951e-07
Zfp866	0.717051	0.249776	0.999947	-0.0678683	0.839317	0.999818	-2.46288	4.52799e-08	5.29577e-07
Imp4	-0.0137197	0.95904	0.999947	-0.135627	0.711547	0.999818	1.53164	4.61315e-08	5.39059e-07
Retreg3	-0.00294796	0.991998	0.999947	0.124174	0.77196	0.999818	-1.90421	4.64188e-08	5.41936e-07
Izumo1r	-0.824861	0.0410613	0.999947	-1.01041	0.0295129	0.534865	-1.6	4.73699e-08	5.52551e-07
Snrpd1	0.111193	0.715369	0.999947	0.335735	0.308354	0.999818	2.07982	4.75675e-08	5.54365e-07
Trappc4	0.445367	0.0351313	0.999947	0.568578	0.24155	0.999818	2.26693	4.86124e-08	5.66043e-07
Fpr2	2.424	0.188156	0.999947	3.00136	0.000182933	0.0234226	3.78901	4.91157e-08	5.71398e-07
Cit	0.848135	0.100303	0.999947	0.873927	0.24035	0.999818	1.95502	4.94371e-08	5.7463e-07
4930427A07Rik	0.474822	0.333672	0.999947	0.476602	0.423481	0.999818	1.15727	5.14078e-08	5.9701e-07
1700066B19Rik	0.070662	0.874685	0.999947	0.0314124	0.952338	0.999818	1.94243	5.16628e-08	5.99443e-07
Irf1	0.0950028	0.67608	0.999947	0.119357	0.648227	0.999818	0.972865	5.20449e-08	6.03345e-07
Synj2	0.0738603	0.898238	0.999947	-0.0588421	0.88587	0.999818	-1.68341	5.24289e-08	6.07263e-07
Eif3j1	-0.591663	0.105544	0.999947	0.143287	0.579152	0.999818	2.23544	5.28812e-08	6.11964e-07
P2rx4	-0.126256	0.705896	0.999947	-0.997853	0.0555918	0.717551	-1.48448	5.45279e-08	6.30467e-07
Traip	0.201834	0.695412	0.999947	0.712067	0.107899	0.906434	2.89148	5.53202e-08	6.39067e-07
Pik3r5	0.789137	0.0158411	0.999947	0.89128	0.18887	0.999818	2.53636	5.55696e-08	6.41386e-07
Smc2	0.42475	0.238768	0.999947	0.720126	0.00854401	0.287182	2.3174	5.57391e-08	6.4278e-07
Dab2ip	0.399432	0.449342	0.999947	-0.406791	0.344934	0.999818	-1.87047	5.64333e-08	6.50217e-07
Wbp1l	-0.711707	0.0567096	0.999947	-0.184072	0.719999	0.999818	-1.96896	5.88759e-08	6.77767e-07
Coro1b	0.179722	0.552346	0.999947	0.0390514	0.92727	0.999818	-1.57566	5.96585e-08	6.86176e-07
Nudt5	0.358037	0.195645	0.999947	0.135083	0.580905	0.999818	2.03547	5.99373e-08	6.88783e-07
Manba	-0.624255	0.288714	0.999947	0.113894	0.732661	0.999818	-2.17755	5.99992e-08	6.88893e-07
Serpina3f	1.29016	0.0139072	0.999947	-1.96601	0.00106637	0.076917	2.75767	6.04079e-08	6.92983e-07
Kcnk5	0.307414	0.576538	0.999947	-0.0747856	0.844154	0.999818	2.27398	6.29215e-08	7.2119e-07
Mrpl12	0.320534	0.244504	0.999947	-0.192481	0.597717	0.999818	2.18331	6.32753e-08	7.24615e-07
Map2k3	0.124745	0.66769	0.999947	0.174259	0.63147	0.999818	1.82238	6.33932e-08	7.25335e-07
Pnrc1	-0.461069	0.362526	0.999947	0.208291	0.588025	0.999818	-1.66927	6.37865e-08	7.29202e-07
Trak2	0.362224	0.227972	0.999947	0.366421	0.313436	0.999818	1.94869	6.40053e-08	7.3107e-07
Stxbp3	-0.246587	0.607242	0.999947	-0.145814	0.682294	0.999818	-1.83025	6.52396e-08	7.44523e-07
Rab5b	-0.0023606	0.99617	0.999947	-0.153802	0.802417	0.999818	-2.20339	6.56429e-08	7.48477e-07
Lztfl1	-0.116215	0.848695	0.999947	0.114395	0.687443	0.999818	-2.55206	6.61917e-08	7.54082e-07
Mrpl35	0.484664	0.0598536	0.999947	0.798261	0.0823575	0.818214	1.98004	6.67948e-08	7.60296e-07
Rab6b	-0.858493	0.159631	0.999947	-1.16477	0.0133222	0.374257	-1.53579	6.68579e-08	7.60357e-07
Gzf1	0.189742	0.594622	0.999947	-0.153551	0.632769	0.999818	-2.29678	6.71189e-08	7.62667e-07
Arhgap24	-0.177901	0.763043	0.999947	-1.36079	0.0226845	0.481459	-2.81617	6.73241e-08	7.6434e-07
Rin3	-0.330805	0.164559	0.999947	-1.01951	0.0516594	0.694902	-1.94688	6.99241e-08	7.92493e-07
Cdr2	0.0795848	0.816384	0.999947	0.459577	0.220368	0.999818	2.18067	7.11804e-08	8.06038e-07
Fam193a	-0.0362471	0.873735	0.999947	-0.498045	0.248003	0.999818	-2.34653	7.21715e-08	8.1656e-07
Exph5	-0.0710261	0.931225	0.999947	NA	NA	NA	-2.55416	7.33306e-08	8.28963e-07
Zfp609	0.367942	0.326695	0.999947	-0.14759	0.627757	0.999818	1.72644	7.35422e-08	8.30643e-07
Cecr2	1.79752	0.0279241	0.999947	-1.26315	0.0471839	0.668888	-4.13152	7.38056e-08	8.32904e-07
Mroh1	-0.0181749	0.97332	0.999947	-0.628435	0.298477	0.999818	-3.42627	7.48805e-08	8.44311e-07
Bdh2	-0.521045	0.27421	0.999947	-0.0124333	0.984124	0.999818	-3.01423	7.68546e-08	8.6583e-07
Ubqln1	0.0572873	0.819717	0.999947	0.288904	0.391442	0.999818	1.46929	7.72112e-08	8.69104e-07
Creb3l2	-0.123101	0.6889	0.999947	0.325132	0.463911	0.999818	-2.72608	7.73581e-08	8.70015e-07
Taf4b	0.311609	0.474088	0.999947	-0.39796	0.406054	0.999818	2.54402	7.75566e-08	8.71503e-07
Atg9a	0.171815	0.630989	0.999947	0.025077	0.954695	0.999818	-2.44345	7.9619e-08	8.93917e-07
Prelid2	0.381394	0.387705	0.999947	-0.361579	0.345437	0.999818	2.13191	7.98675e-08	8.95944e-07
Slc4a7	0.230836	0.456465	0.999947	0.367074	0.310478	0.999818	1.80043	8.03153e-08	9.00201e-07
Wrnip1	0.0737836	0.773484	0.999947	0.590626	0.0789352	0.810239	1.92203	8.10002e-08	9.07106e-07
St8sia6	-0.725672	0.0562095	0.999947	1.03354	0.0247243	0.499124	-2.36287	8.19341e-08	9.16785e-07
Celsr2	0.347215	0.238626	0.999947	-0.470521	0.140695	0.979362	-1.95185	8.32552e-08	9.30778e-07
Rab5a	0.140433	0.729368	0.999947	0.917134	0.0606984	0.744448	2.4808	8.33925e-08	9.31522e-07
Ahcyl2	0.287098	0.341172	0.999947	1.67038	0.000184305	0.0234226	1.8183	8.36235e-08	9.32522e-07
St8sia1	-0.253736	0.360947	0.999947	0.599233	0.345878	0.999818	-2.29729	8.35671e-08	9.32522e-07
Art2b	0.690491	0.202232	0.999947	0.474727	0.291606	0.999818	2.0518	8.40952e-08	9.36989e-07
Stt3b	-0.111627	0.610673	0.999947	0.351553	0.166536	0.999818	1.79276	8.455e-08	9.41262e-07
Tle4	0.327814	0.448844	0.999947	0.479235	0.135849	0.966813	1.88228	8.48141e-08	9.43405e-07
Atf4	0.28748	0.261314	0.999947	0.367045	0.231403	0.999818	1.55921	8.51042e-08	9.45833e-07
4833439L19Rik	0.0737378	0.871233	0.999947	1.31559	0.0111337	0.339196	2.03793	8.51933e-08	9.46026e-07
Pou2f2	-0.402874	0.331574	0.999947	-0.794629	0.0373141	0.593659	-1.73179	8.62422e-08	9.56868e-07
Got2	0.118476	0.690441	0.999947	-0.0200732	0.953927	0.999818	1.49883	8.7924e-08	9.74706e-07
4930579G24Rik	0.257522	0.485518	0.999947	0.124198	0.746526	0.999818	2.53796	8.87967e-08	9.83554e-07
Relb	-0.234158	0.48734	0.999947	-0.435603	0.0696594	0.782277	-1.3539	8.89501e-08	9.84426e-07
Cdca4	0.816524	0.00981702	0.999947	0.452943	0.177979	0.999818	1.5733	8.98167e-08	9.9235e-07
Zmynd19	-0.389835	0.271048	0.999947	0.34178	0.129152	0.94485	1.9467	9.05858e-08	9.99173e-07
Capns1	-0.121204	0.697573	0.999947	-0.660384	0.0809644	0.815388	-1.64323	9.05752e-08	9.99173e-07
Kdm5b	-0.392027	0.475529	0.999947	-0.158497	0.759031	0.999818	-1.43967	9.09532e-08	1.00239e-06
Aaed1	-0.369784	0.215928	0.999947	-0.582117	0.252484	0.999818	-1.79333	9.13705e-08	1.00614e-06
Flt3l	-0.47165	0.353164	0.999947	-0.512724	0.544726	0.999818	3.66666	9.17727e-08	1.00973e-06
Ywhae	0.0852811	0.567272	0.999947	0.206943	0.0891656	0.839468	1.55657	9.19414e-08	1.01074e-06
Nup37	0.138184	0.629985	0.999947	0.665064	0.289147	0.999818	2.59133	9.22996e-08	1.01383e-06
Iqgap3	0.544692	0.252273	0.999947	0.269802	0.701891	0.999818	2.19406	9.28462e-08	1.01899e-06
Atf7ip	0.130507	0.669744	0.999947	-0.464883	0.0353139	0.58462	-2.04769	9.3065e-08	1.02054e-06
Card11	-0.310173	0.483044	0.999947	-0.411987	0.243071	0.999818	-1.96533	9.33689e-08	1.02302e-06
AC124712.1	0.00549461	0.988621	0.999947	0.281903	0.352706	0.999818	2.02739	9.65298e-08	1.05678e-06
Phyh	0.0448708	0.909784	0.999947	0.207505	0.654512	0.999818	-2.60698	9.67689e-08	1.05851e-06
Cyth2	0.598472	0.202211	0.999947	0.577547	0.0545952	0.711443	1.27019	9.77779e-08	1.06867e-06
Usmg5	-0.0966616	0.82597	0.999947	1.3719	0.0229571	0.483938	2.25946	9.87943e-08	1.07888e-06
Itga3	-0.184967	0.716694	0.999947	-1.05721	0.0340831	0.577164	-2.17889	9.91978e-08	1.08239e-06
Rasal1	0.538694	0.400869	0.999947	-1.02818	0.127736	0.941314	1.47125	9.97853e-08	1.0879e-06
Nudt4	-0.571653	0.168226	0.999947	0.0983274	0.748612	0.999818	2.47652	1.01608e-07	1.10686e-06
Pacsin1	-0.643554	0.214639	0.999947	-0.260855	0.666862	0.999818	-1.64184	1.04526e-07	1.1377e-06
Oxr1	0.121418	0.792857	0.999947	-0.0655945	0.845517	0.999818	-2.09266	1.05201e-07	1.14411e-06
Nkg7	2.42701	0.00269604	0.697659	0.379217	0.799588	0.999818	2.05575	1.06464e-07	1.15689e-06
Ino80e	0.248981	0.398777	0.999947	-0.145287	0.552185	0.999818	1.58798	1.08625e-07	1.1794e-06
Pld4	1.60008	0.0278374	0.999947	0.443347	0.469484	0.999818	-2.97165	1.09252e-07	1.18523e-06
Cxcr4	0.306315	0.595756	0.999947	-0.0886506	0.881496	0.999818	-2.51778	1.09847e-07	1.1907e-06
Smpdl3a	0.236324	0.648764	0.999947	0.15118	0.77088	0.999818	-3.03041	1.11206e-07	1.20444e-06
Tarbp1	0.384151	0.146699	0.999947	-0.0439129	0.894084	0.999818	1.91791	1.11394e-07	1.20482e-06
Strn3	0.0177199	0.946482	0.999947	0.249695	0.605	0.999818	1.1759	1.11424e-07	1.20482e-06
Itm2b	-0.335548	0.405452	0.999947	0.483989	0.0572345	0.729511	-1.59076	1.12941e-07	1.22022e-06
Zfp740	-0.227356	0.458699	0.999947	-0.10459	0.804171	0.999818	-1.51229	1.13091e-07	1.22084e-06
Tcf7	0.139513	0.360996	0.999947	0.431259	0.243255	0.999818	-1.49053	1.13804e-07	1.22753e-06
Pcmt1	0.0839658	0.822173	0.999947	0.152736	0.732176	0.999818	1.60711	1.1442e-07	1.23317e-06
Casp2	-0.0373785	0.92573	0.999947	-0.500832	0.192833	0.999818	-1.73444	1.14892e-07	1.23725e-06
Prkar2a	0.626688	0.115497	0.999947	0.501757	0.164223	0.999818	2.10454	1.15517e-07	1.24296e-06
Cdyl2	0.359166	0.4278	0.999947	0.604007	0.0482279	0.671767	2.07129	1.17113e-07	1.25911e-06
Parpbp	0.399207	0.277275	0.999947	0.642927	0.254559	0.999818	3.53114	1.18595e-07	1.274e-06
Eml5	-0.583164	0.0557628	0.999947	-0.468514	0.27716	0.999818	-4.01601	1.20804e-07	1.29668e-06
Tuba1b	-0.0520535	0.605266	0.999947	0.282118	0.371195	0.999818	1.70121	1.21295e-07	1.30089e-06
Map3k1	-0.0856336	0.808528	0.999947	-0.466245	0.331713	0.999818	-1.8297	1.21497e-07	1.30199e-06
Npc2	-0.0283082	0.926337	0.999947	1.66087	3.23103e-06	0.00105158	0.794758	1.22132e-07	1.30774e-06
Lmbr1	-0.607234	0.271928	0.999947	-0.217631	0.620695	0.999818	-2.70712	1.23915e-07	1.32575e-06
Pdlim5	-0.162198	0.603286	0.999947	0.0885267	0.866135	0.999818	-1.3088	1.26898e-07	1.35656e-06
Atp5g1	0.0575634	0.842523	0.999947	-0.111355	0.757499	0.999818	1.91407	1.27103e-07	1.35765e-06
Mapre3	-0.141241	0.775615	0.999947	-0.0949154	0.870464	0.999818	-1.94402	1.27293e-07	1.35858e-06
Atp6v1a	0.428172	0.153343	0.999947	1.10419	0.00727282	0.265272	1.97346	1.29909e-07	1.38538e-06
Insr	-0.769919	0.210778	0.999947	-0.181652	0.622128	0.999818	-3.11842	1.31133e-07	1.39731e-06
Med27	0.443037	0.426531	0.999947	0.528696	0.217874	0.999818	2.68191	1.33592e-07	1.42236e-06
Blm	0.29897	0.410812	0.999947	0.562682	0.184156	0.999818	1.67667	1.35212e-07	1.43844e-06
Ccnb2	0.899706	0.138601	0.999947	1.01564	0.0180218	0.431861	3.96661	1.36721e-07	1.45332e-06
Wdr19	-0.391345	0.467702	0.999947	0.270184	0.659188	0.999818	-2.15543	1.39648e-07	1.48243e-06
Zfp874a	0.0851321	0.825155	0.999947	0.185071	0.700178	0.999818	-1.71962	1.39685e-07	1.48243e-06
Zwilch	0.180245	0.52931	0.999947	0.60014	0.280607	0.999818	2.28807	1.39941e-07	1.48396e-06
Wdr6	0.531027	0.10512	0.999947	-0.0459797	0.832599	0.999818	-1.87308	1.4044e-07	1.48805e-06
Ldlr	0.260102	0.483619	0.999947	0.00897561	0.968805	0.999818	1.29637	1.43818e-07	1.52262e-06
Ctdsp2	-0.0828216	0.82552	0.999947	0.0348449	0.946098	0.999818	-1.71395	1.43988e-07	1.5232e-06
Bicd2	0.263033	0.39145	0.999947	0.211553	0.59885	0.999818	1.7599	1.45105e-07	1.53379e-06
Lman1	-0.329882	0.248594	0.999947	0.0829186	0.704489	0.999818	1.64191	1.4544e-07	1.5361e-06
Ncl	-0.232867	0.109436	0.999947	0.272544	0.197234	0.999818	1.51816	1.45737e-07	1.538e-06
Sumo2	0.111557	0.826731	0.999947	0.350626	0.570295	0.999818	2.12619	1.46098e-07	1.54057e-06
Acsl1	0.834436	0.0780591	0.999947	1.0843	0.00293215	0.152243	2.14434	1.48925e-07	1.56913e-06
Gtf2f2	0.044814	0.836625	0.999947	0.503561	0.268491	0.999818	1.81113	1.49056e-07	1.56926e-06
Cyb561d1	-0.586853	0.261704	0.999947	-0.312276	0.452597	0.999818	-2.39042	1.51276e-07	1.59136e-06
Podnl1	0.382375	0.52185	0.999947	0.0648602	0.927784	0.999818	-2.2822	1.52619e-07	1.60386e-06
Pold2	0.339277	0.286707	0.999947	0.178745	0.618322	0.999818	2.34345	1.52708e-07	1.60386e-06
Tsc1	-0.030804	0.930298	0.999947	-0.239318	0.656402	0.999818	-2.04465	1.53123e-07	1.60694e-06
Me2	-0.0626105	0.812629	0.999947	0.582568	0.0913207	0.842544	1.50244	1.53298e-07	1.6075e-06
Kdm8	0.341883	0.461048	0.999947	0.0999304	0.779874	0.999818	1.50759	1.54673e-07	1.62063e-06
Msi2	-0.28342	0.429329	0.999947	-0.150988	0.657279	0.999818	-1.78036	1.57734e-07	1.65138e-06
Klf10	0.274046	0.478375	0.999947	0.152948	0.721818	0.999818	3.02611	1.60731e-07	1.68142e-06
Cacybp	-0.3532	0.112924	0.999947	0.486637	0.109374	0.906434	2.08909	1.60875e-07	1.6816e-06
Dusp10	0.0331078	0.926138	0.999947	0.803558	0.0223383	0.476931	-1.85451	1.63069e-07	1.70318e-06
Rida	0.183384	0.567789	0.999947	0.228396	0.632844	0.999818	-1.42858	1.64323e-07	1.71491e-06
Ivd	-0.0642664	0.866666	0.999947	-0.329384	0.519375	0.999818	-1.30437	1.64906e-07	1.71964e-06
Acox3	-0.170159	0.55486	0.999947	0.130994	0.704718	0.999818	-2.73961	1.66019e-07	1.72987e-06
Lmbr1l	-0.577339	0.26234	0.999947	0.196852	0.732267	0.999818	-2.8382	1.67184e-07	1.74064e-06
Max	-0.146415	0.576266	0.999947	0.346475	0.312827	0.999818	0.655931	1.69405e-07	1.76238e-06
Zbtb5	0.403089	0.272511	0.999947	-0.469803	0.40052	0.999818	-2.42036	1.71721e-07	1.78506e-06
Ncapg	0.720842	0.180729	0.999947	0.687417	0.141911	0.982518	2.60874	1.72245e-07	1.78834e-06
Cdca2	0.731991	0.272265	0.999947	0.516298	0.0932576	0.85002	2.47592	1.72308e-07	1.78834e-06
Snd1	0.0254599	0.848771	0.999947	0.0330853	0.907203	0.999818	0.718142	1.76651e-07	1.83197e-06
Smchd1	0.226056	0.389212	0.999947	1.00702	0.000121888	0.0169424	1.28495	1.77829e-07	1.84274e-06
Sidt1	-0.698882	0.0686934	0.999947	1.07162	0.0572391	0.729511	1.31731	1.79353e-07	1.85669e-06
Chaf1b	-0.0230796	0.942383	0.999947	0.555254	0.123364	0.931618	1.96173	1.79457e-07	1.85669e-06
Rinl	-0.267106	0.233711	0.999947	0.0945357	0.860234	0.999818	-1.77425	1.80867e-07	1.86981e-06
Sept6	-0.285164	0.316868	0.999947	-0.510403	0.0703534	0.782982	-1.12443	1.81039e-07	1.87013e-06
Mrpl51	0.0454838	0.857345	0.999947	-0.0283155	0.955142	0.999818	2.32761	1.82289e-07	1.88156e-06
Prep	0.141975	0.520411	0.999947	0.324846	0.276735	0.999818	1.66196	1.84402e-07	1.90188e-06
Plekhb2	0.394486	0.463483	0.999947	0.709124	0.162914	0.999818	-1.80713	1.85433e-07	1.91102e-06
Rb1cc1	-0.0284459	0.954285	0.999947	-0.0205616	0.972598	0.999818	-2.00814	1.8648e-07	1.9203e-06
Exosc9	-1.97826	2.26639e-08	4.77561e-05	1.22955	2.63119e-05	0.00516333	2.36834	1.87562e-07	1.92994e-06
Tpp2	-0.123014	0.614942	0.999947	0.185638	0.584606	0.999818	1.61121	1.90922e-07	1.96298e-06
Tmem39a	0.353213	0.402462	0.999947	0.975006	0.109438	0.906434	1.39873	1.9177e-07	1.97016e-06
Tia1	0.0129315	0.972683	0.999947	-0.557304	0.090406	0.839468	-2.28189	1.95215e-07	2.00243e-06
Gpr83	-1.58382	0.0106228	0.999947	0.682733	0.429746	0.999818	2.43052	1.95197e-07	2.00243e-06
Dtx1	1.38235	0.00162939	0.472258	0.241541	0.642918	0.999818	1.73151	1.95412e-07	2.00289e-06
Fam208a	-0.251936	0.498238	0.999947	-0.332595	0.39458	0.999818	-2.20026	1.97536e-07	2.02309e-06
Edem1	0.628068	0.0369196	0.999947	1.10153	0.000410682	0.042422	1.32398	2.03187e-07	2.07774e-06
Tbca	-0.0408106	0.91101	0.999947	0.803261	0.0587682	0.73536	1.92268	2.03126e-07	2.07774e-06
Tpt1	-0.253895	0.173269	0.999947	-0.499822	0.0152484	0.403151	-0.981031	2.04198e-07	2.08646e-06
Dtx3	-0.822204	0.0613083	0.999947	-0.516493	0.328578	0.999818	-3.48344	2.0602e-07	2.10344e-06
Use1	-0.0199475	0.928554	0.999947	0.178462	0.69404	0.999818	-2.13241	2.07533e-07	2.11562e-06
Atp6v1c1	0.153994	0.585682	0.999947	1.54891	0.00155328	0.0984794	1.77113	2.07504e-07	2.11562e-06
Slc25a32	-0.143026	0.666865	0.999947	-0.279099	0.551124	0.999818	2.01469	2.083e-07	2.1218e-06
Usp39	0.112369	0.698112	0.999947	0.331783	0.370972	0.999818	2.03038	2.10767e-07	2.14527e-06
Xaf1	0.633708	0.39086	0.999947	1.21805	0.0763063	0.798987	3.20435	2.12224e-07	2.15842e-06
Ube2c	1.67289	0.389308	0.999947	1.57771	0.000588107	0.0530069	6.13792	2.16169e-07	2.19686e-06
Itgb1	0.365549	0.302168	0.999947	0.271328	0.42513	0.999818	1.86598	2.17423e-07	2.2079e-06
Pmpca	0.224888	0.358142	0.999947	0.199399	0.500786	0.999818	1.58339	2.18646e-07	2.21861e-06
Sfmbt2	-0.14924	0.740785	0.999947	0.103437	0.818026	0.999818	2.84019	2.19909e-07	2.22971e-06
Lpl	1.52045	0.198053	0.999947	2.81592	0.0138279	0.38277	2.77746	2.21556e-07	2.24468e-06
Nrbp1	-0.0978673	0.82104	0.999947	-0.172466	0.729416	0.999818	-1.75739	2.2339e-07	2.26152e-06
Nphp4	0.357621	0.397234	0.999947	0.509743	0.24996	0.999818	1.82835	2.23872e-07	2.26466e-06
Hirip3	-0.404596	0.155712	0.999947	0.0905625	0.771985	0.999818	1.56878	2.24858e-07	2.2729e-06
Pogk	0.054401	0.871149	0.999947	-0.344512	0.114635	0.918585	-2.03169	2.30256e-07	2.32567e-06
Cetn4	-0.178863	0.747556	0.999947	0.682655	0.395093	0.999818	3.04576	2.30719e-07	2.32857e-06
Nrgn	0.310926	0.612952	0.999947	-0.780522	0.385838	0.999818	-2.29594	2.32277e-07	2.3425e-06
Fam53b	-0.529509	0.106017	0.999947	-0.249745	0.51942	0.999818	-1.57084	2.33032e-07	2.34831e-06
B2m	0.411028	0.0341172	0.999947	0.738871	0.00746289	0.269104	1.2869	2.3363e-07	2.35254e-06
D17Wsu92e	-0.086283	0.685074	0.999947	0.0558457	0.845657	0.999818	1.97308	2.35305e-07	2.3676e-06
Rasl11b	-0.133863	0.767385	0.999947	-0.19184	0.663005	0.999818	-2.11037	2.39591e-07	2.40888e-06
Usp14	0.327879	0.270941	0.999947	0.260173	0.433655	0.999818	1.60577	2.41898e-07	2.43023e-06
Cand2	-0.0429999	0.930333	0.999947	-0.235704	0.542813	0.999818	-1.77016	2.42459e-07	2.43401e-06
Pold4	0.43778	0.252873	0.999947	0.0823482	0.780517	0.999818	-2.39096	2.49917e-07	2.50697e-06
Hint1	0.256642	0.401264	0.999947	1.01331	0.00259257	0.141317	1.94702	2.51919e-07	2.52513e-06
Maged2	-0.254677	0.532553	0.999947	-0.232475	0.691037	0.999818	-1.89928	2.56453e-07	2.56862e-06
Dlat	0.274104	0.35244	0.999947	0.303216	0.349068	0.999818	1.84178	2.60725e-07	2.60943e-06
Med30	0.247841	0.656543	0.999947	1.57116	0.015985	0.409907	2.56792	2.63694e-07	2.63714e-06
Slc9a9	-0.0640723	0.888443	0.999947	-0.445447	0.390725	0.999818	-2.29743	2.65593e-07	2.65412e-06
Stx5a	-0.0606566	0.905622	0.999947	0.0350371	0.955812	0.999818	-2.49998	2.65849e-07	2.65466e-06
Rap2b	-1.32419	0.0208111	0.999947	-0.154061	0.628989	0.999818	-1.70999	2.68241e-07	2.67652e-06
A630001G21Rik	-0.396896	0.405459	0.999947	-0.781557	0.2434	0.999818	-3.30437	2.69987e-07	2.6919e-06
Nop56	-0.238102	0.0797458	0.999947	0.0125945	0.916014	0.999818	1.2279	2.76368e-07	2.75344e-06
Dcaf8	-0.207147	0.451896	0.999947	-0.486648	0.178568	0.999818	-1.67477	2.84749e-07	2.83481e-06
Hccs	0.282575	0.321102	0.999947	0.117202	0.796224	0.999818	1.98483	2.85631e-07	2.84143e-06
Phf21a	-0.460846	0.0956503	0.999947	-0.517694	0.210589	0.999818	-2.21972	2.88389e-07	2.86671e-06
Klhl6	0.0243903	0.943018	0.999947	0.606984	0.176175	0.999818	1.70586	2.90408e-07	2.8846e-06
Zfpm1	0.333507	0.435271	0.999947	-0.363519	0.24433	0.999818	-2.37018	2.92347e-07	2.90167e-06
Znrf1	-0.328568	0.424245	0.999947	-0.00294415	0.990426	0.999818	-2.32626	2.97458e-07	2.95019e-06
Slc25a42	0.16362	0.685477	0.999947	-0.504023	0.283034	0.999818	-2.93536	3.00401e-07	2.97713e-06
Nf1	0.186495	0.731742	0.999947	-1.8698	0.00513884	0.217002	-2.47893	3.04582e-07	3.0163e-06
Slc43a3	0.505286	0.24346	0.999947	0.0400441	0.924623	0.999818	2.04723	3.05126e-07	3.01942e-06
Phb2	-0.0366951	0.878947	0.999947	0.506931	0.0353345	0.58462	1.8034	3.09781e-07	3.06319e-06
Fam83d	0.442774	0.45177	0.999947	0.331504	0.591663	0.999818	2.1472	3.10377e-07	3.06678e-06
Mapkapk3	0.100129	0.794167	0.999947	0.248279	0.677311	0.999818	-2.18844	3.12927e-07	3.08966e-06
Amigo2	-0.529817	0.0770571	0.999947	-0.679473	0.246852	0.999818	-1.64776	3.21833e-07	3.17521e-06
Acss2	0.155023	0.677224	0.999947	-1.13518	0.0150634	0.40041	-3.59258	3.22243e-07	3.17688e-06
Shmt1	-0.133773	0.569587	0.999947	-0.033076	0.930007	0.999818	1.79404	3.24337e-07	3.19513e-06
Utp4	0.164572	0.486796	0.999947	0.00194487	0.995486	0.999818	1.65435	3.26792e-07	3.21451e-06
Sema4d	0.489331	0.124606	0.999947	0.20186	0.642219	0.999818	1.51419	3.3062e-07	3.24974e-06
Ifrd2	0.133639	0.638672	0.999947	-0.739248	0.0174048	0.428253	1.7483	3.33921e-07	3.27974e-06
Ccdc50	-0.6175	0.00590611	0.999947	-0.575196	0.10368	0.889346	-1.51927	3.36506e-07	3.30267e-06
Trib1	0.79733	0.139873	0.999947	0.331897	0.552634	0.999818	1.58045	3.43739e-07	3.37115e-06
Wdr3	-0.0487352	0.866839	0.999947	-0.0734816	0.808939	0.999818	1.59089	3.4672e-07	3.39786e-06
Ppat	-0.13927	0.558655	0.999947	0.612887	0.0553293	0.71681	1.57942	3.47994e-07	3.40528e-06
Mdp1	-0.350209	0.579263	0.999947	-0.0800748	0.85013	0.999818	-1.91275	3.47982e-07	3.40528e-06
Taz	-0.237798	0.584827	0.999947	-0.615787	0.330092	0.999818	-1.56601	3.48277e-07	3.40551e-06
Papd7	0.253799	0.351798	0.999947	0.549338	0.229596	0.999818	2.29343	3.49459e-07	3.41454e-06
Snrpf	-0.526789	0.210925	0.999947	0.188084	0.425194	0.999818	1.6227	3.52962e-07	3.44622e-06
Ogdh	0.145362	0.375203	0.999947	-0.0192784	0.947481	0.999818	1.5194	3.64452e-07	3.55577e-06
Gpr183	-0.662103	0.00346282	0.785794	0.188364	0.652658	0.999818	1.77954	3.6845e-07	3.59212e-06
Hax1	0.181982	0.433221	0.999947	0.803831	0.0676629	0.780323	1.79635	3.71641e-07	3.62054e-06
Amd1	0.00763028	0.98047	0.999947	-0.218273	0.496944	0.999818	1.83998	3.74032e-07	3.64115e-06
Psmc2	0.129753	0.577595	0.999947	0.492969	0.126354	0.939313	1.60456	3.77204e-07	3.66932e-06
Uap1	0.123341	0.744993	0.999947	0.323157	0.463368	0.999818	1.18645	3.82927e-07	3.72224e-06
Tnfrsf10b	0.228569	0.619074	0.999947	0.217366	0.732235	0.999818	2.4185	3.88197e-07	3.77069e-06
Phc3	-0.251843	0.494377	0.999947	-0.56584	0.167016	0.999818	1.83101	3.88758e-07	3.77336e-06
Hdgf	0.103324	0.553835	0.999947	0.250138	0.150972	0.999818	1.364	3.90976e-07	3.7921e-06
Lsm3	-0.0889017	0.68877	0.999947	0.338259	0.489016	0.999818	2.05367	3.93012e-07	3.80904e-06
Tjp3	-0.491293	0.30601	0.999947	-0.40663	0.307635	0.999818	-1.83983	3.97627e-07	3.85094e-06
Chd2	-0.127687	0.676952	0.999947	-0.434038	0.0605104	0.743844	-1.57959	4.00528e-07	3.87619e-06
Sec23b	0.315528	0.289472	0.999947	0.595061	0.0118072	0.349904	1.69959	4.029e-07	3.89628e-06
Cnot7	0.352071	0.30579	0.999947	0.170206	0.432607	0.999818	1.71912	4.13569e-07	3.99652e-06
Zcchc10	0.309761	0.590885	0.999947	0.211232	0.565027	0.999818	2.47514	4.18181e-07	4.03813e-06
Arhgef11	0.0823228	0.780347	0.999947	-0.659529	0.110713	0.908589	-1.25271	4.23023e-07	4.08189e-06
Srsf2	-0.0455912	0.841808	0.999947	-0.13569	0.556612	0.999818	1.15779	4.25112e-07	4.09905e-06
Tmem62	-0.717754	0.148097	0.999947	-0.376159	0.38422	0.999818	-2.56691	4.25878e-07	4.10343e-06
Cyb561a3	0.0416014	0.921835	0.999947	-0.461877	0.338567	0.999818	-2.2945	4.33813e-07	4.17684e-06
Ddx58	0.483192	0.442205	0.999947	0.725788	0.208768	0.999818	1.71108	4.43762e-07	4.26951e-06
Mbtd1	-0.392358	0.281347	0.999947	-0.233814	0.638005	0.999818	-2.14844	4.45397e-07	4.28211e-06
Phf11a	-0.114958	0.894139	0.999947	NA	NA	NA	2.06888	4.47655e-07	4.29975e-06
Gemin6	-0.402154	0.412899	0.999947	0.33328	0.347378	0.999818	2.28575	4.47883e-07	4.29975e-06
Tbc1d23	-0.0309132	0.946563	0.999947	-0.173678	0.681753	0.999818	-2.12292	4.49129e-07	4.30857e-06
Vps41	-0.0809443	0.761558	0.999947	-0.086925	0.861574	0.999818	-1.54847	4.49951e-07	4.31331e-06
Nhsl1	-0.653493	0.245278	0.999947	-0.906821	0.247401	0.999818	-2.21447	4.56328e-07	4.37127e-06
Fmnl1	-0.161072	0.598682	0.999947	-0.160377	0.572109	0.999818	-0.764387	4.57774e-07	4.38193e-06
Cdk2ap1	0.356576	0.320653	0.999947	0.0283106	0.952672	0.999818	1.5409	4.58403e-07	4.38476e-06
Tpx2	1.11828	0.25215	0.999947	1.86876	0.000870134	0.067116	5.52375	4.5905e-07	4.38778e-06
Saa3	1.26208	0.330436	0.999947	NA	NA	NA	5.8511	4.71869e-07	4.50703e-06
Pdgfb	-1.09233	0.0145385	0.999947	-0.334518	0.313877	0.999818	-2.57798	4.72567e-07	4.51043e-06
Hspb11	0.309577	0.445231	0.999947	0.430244	0.25449	0.999818	2.0836	4.74493e-07	4.52554e-06
Tpra1	-0.231877	0.557861	0.999947	-0.298503	0.448283	0.999818	-2.53619	4.77263e-07	4.54867e-06
Pla2g16	-0.378172	0.454161	0.999947	1.35069	0.0230655	0.484597	1.64084	4.79859e-07	4.5701e-06
P4hb	0.0790269	0.67375	0.999947	-0.18872	0.401354	0.999818	1.26561	4.80291e-07	4.57091e-06
Cmc2	-0.0487539	0.923547	0.999947	0.569722	0.363333	0.999818	2.39389	4.84694e-07	4.60949e-06
Zfp260	0.130847	0.833867	0.999947	-0.398104	0.295655	0.999818	-1.10433	4.93525e-07	4.69009e-06
Vta1	-0.0805434	0.871814	0.999947	0.972158	0.0378812	0.594002	1.74277	5.01839e-07	4.76567e-06
Pdia6	-0.246366	0.279534	0.999947	0.0452178	0.880099	0.999818	0.866407	5.02712e-07	4.77052e-06
Tmem68	-0.137718	0.777959	0.999947	0.906834	0.137177	0.971597	1.93826	5.06751e-07	4.80538e-06
Smim10l2a	-0.792302	0.111518	0.999947	-1.229	0.0721789	0.792059	-2.39944	5.07271e-07	4.80685e-06
Dctpp1	0.462366	0.0608603	0.999947	0.603004	0.157042	0.999818	2.23697	5.2082e-07	4.9317e-06
Ipo9	0.364989	0.172477	0.999947	0.252861	0.373654	0.999818	1.67263	5.2524e-07	4.96999e-06
Twsg1	0.302026	0.161472	0.999947	0.578737	0.236807	0.999818	1.54584	5.30134e-07	5.0127e-06
Hn1l	0.241678	0.315172	0.999947	0.121949	0.754821	0.999818	2.21767	5.33259e-07	5.03862e-06
Gemin8	-0.0996232	0.778872	0.999947	0.148938	0.752148	0.999818	2.42172	5.337e-07	5.03918e-06
Il12rb1	-0.415814	0.145588	0.999947	-0.699681	0.0142877	0.387511	2.15982	5.37737e-07	5.07004e-06
Dbf4	0.295518	0.478632	0.999947	0.863143	0.0629551	0.756722	2.04278	5.4983e-07	5.17955e-06
Ldlrad4	0.378882	0.503936	0.999947	0.254527	0.659263	0.999818	-2.22474	5.50138e-07	5.17955e-06
Fbxo17	-1.13978	0.059945	0.999947	-0.0657339	0.903252	0.999818	2.3076	5.5338e-07	5.20636e-06
Bcl3	0.528669	0.34454	0.999947	-0.199496	0.738507	0.999818	2.04462	5.68204e-07	5.34201e-06
Rel	-0.787487	0.021783	0.999947	-0.404744	0.28504	0.999818	-1.57029	5.70492e-07	5.3597e-06
Nup155	0.0792298	0.7599	0.999947	-0.0620775	0.835623	0.999818	1.64258	5.84291e-07	5.48543e-06
Vav2	-0.167394	0.451679	0.999947	-0.640095	0.023901	0.491543	-2.10954	5.88307e-07	5.5192e-06
Tomm5	-0.0694572	0.827187	0.999947	0.986466	0.0259525	0.506408	1.86358	5.93482e-07	5.56379e-06
Pcbp1	-0.0174005	0.932723	0.999947	-0.105048	0.668787	0.999818	1.38132	5.94652e-07	5.57079e-06
Nup85	0.428521	0.151018	0.999947	0.244656	0.458547	0.999818	1.49751	5.96732e-07	5.58631e-06
Gm12258	0.259912	0.627884	0.999947	0.175745	0.761319	0.999818	-2.57028	6.17816e-07	5.77958e-06
Sdhd	0.206955	0.432324	0.999947	-0.136677	0.661325	0.999818	1.60299	6.27045e-07	5.86176e-06
Vma21	0.361228	0.485861	0.999947	0.369946	0.480708	0.999818	1.80927	6.39359e-07	5.97263e-06
Sptb	0.0980371	0.792217	0.999947	-1.69521	0.00889897	0.293205	-2.1801	6.43638e-07	6.00835e-06
Nr2f6	-0.046665	0.926809	0.999947	-0.636629	0.205953	0.999818	-1.8252	6.48376e-07	6.0483e-06
Hmmr	1.40697	0.272636	0.999947	1.15398	0.0175667	0.428253	5.33294	6.55579e-07	6.11116e-06
Tnfrsf4	-0.451423	0.525496	0.999947	-0.0336445	0.832071	0.999818	1.36342	6.59554e-07	6.14387e-06
Rpa2	0.41302	0.282665	0.999947	0.692834	0.0584765	0.734064	1.48961	6.61515e-07	6.15779e-06
Hdac1	0.124739	0.704824	0.999947	0.5336	0.105754	0.898082	0.723959	6.68301e-07	6.21657e-06
Sidt2	-0.442444	0.126613	0.999947	-0.114411	0.757418	0.999818	-0.795016	6.76136e-07	6.28501e-06
Cd200	-0.322658	0.422207	0.999947	-0.438591	0.665722	0.999818	2.36003	6.79394e-07	6.31085e-06
Fgf2	-1.59158	0.000514967	0.194763	0.661388	0.238207	0.999818	2.24143	6.81973e-07	6.33034e-06
Ctso	-0.194378	0.644026	0.999947	-0.283539	0.534175	0.999818	-2.81158	6.95956e-07	6.45559e-06
Otud6b	-0.172725	0.556391	0.999947	0.51279	0.234479	0.999818	2.06348	7.00635e-07	6.49442e-06
Fuz	0.147395	0.763957	0.999947	-0.109345	0.802824	0.999818	-1.86508	7.10906e-07	6.585e-06
Lilr4b	1.57015	0.0265537	0.999947	2.43732	0.00012182	0.0169424	2.69805	7.13046e-07	6.59954e-06
Nckap1l	-0.281055	0.216877	0.999947	-0.253466	0.387247	0.999818	-0.676193	7.13477e-07	6.59954e-06
L3mbtl3	-0.335888	0.218783	0.999947	0.41819	0.432999	0.999818	-1.90572	7.20538e-07	6.66017e-06
Lrrfip1	0.0941288	0.690193	0.999947	0.0791886	0.814859	0.999818	1.34591	7.25075e-07	6.69742e-06
Slc26a11	-0.0335882	0.94267	0.999947	-0.392544	0.529317	0.999818	-2.22225	7.29118e-07	6.73004e-06
Naa20	-0.000562881	0.998811	0.999947	0.146979	0.728232	0.999818	1.8534	7.48301e-07	6.90228e-06
Myo1h	0.139293	0.778651	0.999947	0.666654	0.262269	0.999818	-2.879	7.55471e-07	6.96354e-06
Kctd5	0.507547	0.258885	0.999947	0.314472	0.569625	0.999818	1.95051	7.66686e-07	7.06197e-06
Rarg	-0.0767713	0.847087	0.999947	0.692468	0.203307	0.999818	-3.7563	7.68119e-07	7.07024e-06
Trp53bp1	-0.386641	0.20691	0.999947	-0.222661	0.489504	0.999818	-1.65682	7.71082e-07	7.09255e-06
Kifc2	-0.135859	0.818972	0.999947	-0.427115	0.623651	0.999818	-2.47981	7.73672e-07	7.11142e-06
Lzts1	0.12788	0.863606	0.999947	-1.05834	0.217274	0.999818	-2.41989	7.75745e-07	7.1255e-06
Cux1	0.0697087	0.749547	0.999947	-1.05666	0.0242547	0.49276	-1.95241	7.86691e-07	7.22101e-06
Retreg2	-0.0991174	0.763453	0.999947	-0.198101	0.705259	0.999818	-1.59379	7.92396e-07	7.26832e-06
Armcx2	0.0636949	0.830595	0.999947	-0.414661	0.39114	0.999818	-2.34994	8.05784e-07	7.38598e-06
Dhps	-0.153162	0.715713	0.999947	0.527471	0.324927	0.999818	2.43569	8.12718e-07	7.44437e-06
Naf1	0.122778	0.697385	0.999947	0.154023	0.649645	0.999818	2.6042	8.1459e-07	7.45632e-06
Ypel5	-0.0697316	0.866438	0.999947	0.312349	0.537611	0.999818	-2.5919	8.24187e-07	7.53894e-06
Ptprs	-0.513348	0.000566717	0.208977	-2.43738	5.38529e-09	6.53284e-06	-2.28694	8.59071e-07	7.85258e-06
Kmt2e	-0.160371	0.602494	0.999947	-0.268001	0.506457	0.999818	-1.31106	8.60766e-07	7.86262e-06
Habp4	-0.220556	0.522192	0.999947	-0.037849	0.930483	0.999818	-1.74013	8.79077e-07	8.02432e-06
1110034G24Rik	0.168903	0.748663	0.999947	0.199821	0.620786	0.999818	-2.0955	8.86067e-07	8.07694e-06
Igf2r	-0.172118	0.512264	0.999947	0.792334	0.010953	0.335222	1.58207	8.92722e-07	8.13198e-06
Map3k9	-0.359655	0.502926	0.999947	-0.541338	0.365811	0.999818	-2.37977	8.94827e-07	8.14552e-06
Zfp60	0.242816	0.572164	0.999947	-0.601257	0.27688	0.999818	-2.51774	8.95607e-07	8.14699e-06
Znhit3	0.322386	0.527796	0.999947	0.203743	0.591868	0.999818	2.07728	9.05832e-07	8.23433e-06
Apobec3	0.538149	0.202228	0.999947	0.476761	0.121722	0.928355	-1.32579	9.0815e-07	8.24971e-06
Ccna2	-0.280532	0.787588	0.999947	1.35804	2.29397e-08	2.18648e-05	4.81762	9.11149e-07	8.27125e-06
Top2a	0.646875	0.361453	0.999947	0.687997	8.1352e-06	0.0020103	3.32678	9.12015e-07	8.27341e-06
Nudt9	-0.00548178	0.988119	0.999947	0.611937	0.163238	0.999818	1.07555	9.28238e-07	8.40802e-06
Psmc6	-0.13757	0.626739	0.999947	0.476086	0.0533478	0.703432	1.82002	9.28767e-07	8.40802e-06
Gprasp1	-0.22632	0.661526	0.999947	-0.532007	0.137759	0.972178	-1.87835	9.27701e-07	8.40802e-06
Pdk1	-0.278377	0.443095	0.999947	0.291429	0.245367	0.999818	1.74119	9.29698e-07	8.40963e-06
Tpst1	0.0502051	0.913335	0.999947	0.0483971	0.939488	0.999818	2.75194	9.30221e-07	8.40963e-06
Tmed8	0.101754	0.768812	0.999947	-0.0527102	0.915163	0.999818	1.6231	9.42117e-07	8.51134e-06
Tbce	0.0609671	0.894346	0.999947	-0.0790808	0.866031	0.999818	-2.18632	9.88074e-07	8.92041e-06
Riok1	0.112363	0.761869	0.999947	-0.433238	0.372223	0.999818	1.83899	1.00342e-06	9.0528e-06
Ccng2	0.00994846	0.986138	0.999947	0.509887	0.254798	0.999818	-1.72376	1.01393e-06	9.14129e-06
Rell1	0.013713	0.972226	0.999947	0.106888	0.842084	0.999818	2.06153	1.03702e-06	9.34312e-06
Zfp12	0.109526	0.857143	0.999947	-0.347275	0.218614	0.999818	-2.36893	1.0486e-06	9.441e-06
Rilpl2	-0.548028	0.0327896	0.999947	-0.548755	0.161099	0.999818	-2.26335	1.05857e-06	9.52424e-06
Klf2	-0.402006	0.307276	0.999947	0.211659	0.719848	0.999818	3.03109	1.06199e-06	9.54846e-06
Taf3	-0.336568	0.451386	0.999947	0.401097	0.388637	0.999818	1.83278	1.06646e-06	9.58212e-06
Wdr13	-0.492008	0.422113	0.999947	-0.371883	0.327095	0.999818	-2.66894	1.09065e-06	9.79283e-06
Txnl1	0.330173	0.221277	0.999947	0.495997	0.1537	0.999818	1.84619	1.11777e-06	1.00295e-05
Zdhhc21	-0.162637	0.624242	0.999947	-0.0296806	0.932157	0.999818	1.59128	1.13071e-06	1.01387e-05
S100a11	0.252231	0.521393	0.999947	-0.797288	0.0317215	0.553374	-2.14124	1.14065e-06	1.02209e-05
Gnl2	-0.157178	0.497777	0.999947	0.141862	0.687577	0.999818	1.43608	1.1419e-06	1.02252e-05
Ptbp1	0.113499	0.510493	0.999947	0.0492333	0.765279	0.999818	1.0334	1.14703e-06	1.02641e-05
Gabarap	-0.0330165	0.931366	0.999947	-0.0919313	0.724783	0.999818	-1.40032	1.16439e-06	1.04053e-05
Sap18	-0.16908	0.719105	0.999947	0.841564	0.106729	0.903099	1.65213	1.2223e-06	1.0908e-05
Timm50	0.167693	0.609522	0.999947	0.292515	0.452389	0.999818	1.82636	1.23175e-06	1.09849e-05
Set	-0.115935	0.634634	0.999947	0.33449	0.116434	0.921598	1.47658	1.2638e-06	1.12631e-05
Stambpl1	0.253291	0.642605	0.999947	1.8232	2.70999e-05	0.00524089	1.74173	1.28467e-06	1.14413e-05
Arhgef9	-0.795138	0.0996143	0.999947	-0.515289	0.205953	0.999818	-1.65002	1.31176e-06	1.16748e-05
Usp22	0.00351517	0.99345	0.999947	-0.903294	0.044203	0.648181	-1.6692	1.3281e-06	1.18042e-05
Insig1	-0.281486	0.283072	0.999947	0.530954	0.227044	0.999818	1.55999	1.33677e-06	1.18733e-05
Hacl1	-0.532897	0.181211	0.999947	0.30289	0.463375	0.999818	-1.92151	1.3413e-06	1.19055e-05
Ezh2	0.15377	0.638984	0.999947	0.318521	0.280895	0.999818	0.81817	1.34309e-06	1.19133e-05
Eml4	-0.395043	0.102139	0.999947	-0.0473539	0.867842	0.999818	-1.36165	1.36172e-06	1.20705e-05
Scarb1	-0.0656828	0.841862	0.999947	-0.419741	0.071354	0.78758	0.970587	1.36857e-06	1.21231e-05
Tars	0.0586794	0.819704	0.999947	0.0989437	0.744106	0.999818	1.62215	1.37371e-06	1.21523e-05
Tspan6	-0.0552123	0.895325	0.999947	-0.700768	0.243154	0.999818	-2.2322	1.37314e-06	1.21523e-05
Pfas	0.0524701	0.635144	0.999947	-0.338078	0.187363	0.999818	0.656345	1.39401e-06	1.23236e-05
Gar1	-0.815122	0.0408096	0.999947	0.30054	0.199402	0.999818	1.84366	1.40996e-06	1.24562e-05
Bst1	2.65462	0.102372	0.999947	3.93618	3.77545e-06	0.00114499	4.19034	1.41855e-06	1.25237e-05
Setd2	0.148068	0.5847	0.999947	-0.568061	0.133377	0.958005	-1.47116	1.43765e-06	1.26838e-05
Ndel1	0.72192	0.163986	0.999947	0.228862	0.716189	0.999818	2.27782	1.47705e-06	1.30227e-05
Fyn	-0.736549	0.00336776	0.776164	0.201682	0.509506	0.999818	-1.05724	1.48509e-06	1.30849e-05
Rab37	0.0513953	0.896209	0.999947	-0.43004	0.40518	0.999818	-1.31531	1.51184e-06	1.33116e-05
Nup133	0.159892	0.598115	0.999947	0.180052	0.653071	0.999818	1.5484	1.52595e-06	1.342e-05
Ttc38	0.11822	0.789375	0.999947	-0.466535	0.382938	0.999818	-2.90411	1.52618e-06	1.342e-05
Wdr82	-0.0856374	0.707486	0.999947	0.0616818	0.837752	0.999818	1.53809	1.52798e-06	1.34269e-05
Dctn3	0.468322	0.295056	0.999947	0.918349	0.110392	0.908589	1.38606	1.53534e-06	1.34825e-05
Cldn12	0.0983144	0.847783	0.999947	-0.2097	0.741749	0.999818	-2.44817	1.53815e-06	1.34982e-05
Ly86	1.24703	0.0489963	0.999947	-0.563505	0.323125	0.999818	-2.65567	1.55322e-06	1.36214e-05
Kmt2a	-0.33786	0.308709	0.999947	-0.537856	0.0249951	0.499577	-1.7107	1.58258e-06	1.38697e-05
Sgpl1	-0.401588	0.369496	0.999947	-0.342636	0.532015	0.999818	-1.6275	1.5851e-06	1.38825e-05
Zfp950	-0.102414	0.821665	0.999947	-0.221695	0.662828	0.999818	-3.38392	1.5974e-06	1.3981e-05
Slc12a6	-0.0146359	0.974848	0.999947	-0.189832	0.670066	0.999818	-1.70198	1.60221e-06	1.40137e-05
Adgrg1	0.658089	0.24632	0.999947	-1.35473	0.00877784	0.292098	-2.42587	1.60425e-06	1.40223e-05
Cd47	-0.273167	0.285601	0.999947	0.134217	0.672929	0.999818	1.50185	1.60933e-06	1.40574e-05
Arhgap26	0.035649	0.898645	0.999947	-0.579332	0.221504	0.999818	-2.23383	1.61217e-06	1.40728e-05
Psma2	-0.000624088	0.997936	0.999947	0.547762	0.0815985	0.81623	0.80254	1.61702e-06	1.41058e-05
Irak1	0.109335	0.685013	0.999947	-0.382242	0.18683	0.999818	-1.61714	1.62233e-06	1.41429e-05
Pum3	-0.210754	0.282735	0.999947	0.0135873	0.966908	0.999818	1.62202	1.6562e-06	1.44285e-05
Nup54	0.0838964	0.708128	0.999947	0.278248	0.493474	0.999818	1.85021	1.6583e-06	1.44373e-05
Pea15a	0.132042	0.755779	0.999947	-0.406504	0.255908	0.999818	-2.0159	1.66491e-06	1.44852e-05
Rif1	-0.134753	0.55445	0.999947	0.23846	0.395484	0.999818	1.83384	1.68719e-06	1.46639e-05
Fam160a1	0.4761	0.588688	0.999947	-2.00665	0.012914	0.366646	-3.48205	1.68766e-06	1.46639e-05
Snrnp27	0.508365	0.311012	0.999947	1.09049	0.0582278	0.733423	2.45051	1.69113e-06	1.46843e-05
Siae	0.161306	0.767358	0.999947	0.012178	0.965659	0.999818	-1.85696	1.70071e-06	1.47577e-05
Itpr2	-0.00213451	0.995486	0.999947	-0.538998	0.314507	0.999818	-1.84213	1.7329e-06	1.50272e-05
Aida	0.164244	0.6155	0.999947	0.374555	0.410641	0.999818	1.74802	1.73716e-06	1.50543e-05
Abi1	-0.270411	0.455947	0.999947	-0.216196	0.57167	0.999818	-1.33279	1.74e-06	1.5069e-05
4833420G17Rik	-0.452545	0.293223	0.999947	-0.0126578	0.979258	0.999818	-2.46109	1.74151e-06	1.50721e-05
Plgrkt	-0.547324	0.409509	0.999947	-0.0128707	0.968375	0.999818	-1.68711	1.7456e-06	1.50976e-05
Rprd1b	0.67226	0.0390154	0.999947	0.248724	0.539123	0.999818	1.74757	1.78526e-06	1.54305e-05
Tshz1	-0.196925	0.6335	0.999947	0.245517	0.636517	0.999818	-1.4534	1.79655e-06	1.55179e-05
Npm1	-0.168608	0.227855	0.999947	0.188635	0.237033	0.999818	1.30852	1.8038e-06	1.55703e-05
Pabpc1	-0.202793	0.189163	0.999947	-0.462383	0.00943829	0.304951	-0.912554	1.81747e-06	1.56781e-05
Pcid2	0.205021	0.357099	0.999947	0.273345	0.548826	0.999818	1.66304	1.82233e-06	1.57097e-05
Herc6	0.447004	0.334615	0.999947	1.34341	0.00412678	0.191207	1.97768	1.83118e-06	1.57654e-05
Kmt5b	-0.00938658	0.981431	0.999947	0.0800724	0.875507	0.999818	-1.74553	1.83048e-06	1.57654e-05
Hspg2	0.391245	0.633777	0.999947	-1.43814	0.0190018	0.435669	-4.57877	1.84407e-06	1.5866e-05
Egln1	0.0496076	0.882885	0.999947	0.708997	0.11887	0.924111	1.79792	1.85956e-06	1.59888e-05
Rab1a	-0.0875546	0.782461	0.999947	0.359442	0.14968	0.999818	1.79408	1.88588e-06	1.62045e-05
Pif1	0.317588	0.503714	0.999947	0.555425	0.369001	0.999818	2.31193	1.90026e-06	1.63069e-05
Dap	0.150917	0.747672	0.999947	-0.593182	0.116435	0.921598	-1.63228	1.89919e-06	1.63069e-05
Accs	0.0290202	0.94469	0.999947	0.20431	0.558608	0.999818	-2.12643	1.90802e-06	1.63416e-05
Pop7	-0.0788238	0.893762	0.999947	-0.147675	0.739616	0.999818	2.23284	1.9058e-06	1.63416e-05
Eif1a	0.0200555	0.936523	0.999947	0.46522	0.166204	0.999818	1.83785	1.90727e-06	1.63416e-05
Ttk	0.207647	0.754859	0.999947	0.550132	0.313235	0.999818	2.61316	1.94949e-06	1.66859e-05
Lancl1	-0.221051	0.691615	0.999947	-0.137267	0.7997	0.999818	-2.16369	1.97386e-06	1.68835e-05
Isg15	0.910506	0.312408	0.999947	1.76746	0.0174101	0.428253	2.81161	1.97752e-06	1.68876e-05
Gm20662	0.105728	0.72281	0.999947	-0.363507	0.235383	0.999818	-2.19732	1.97818e-06	1.68876e-05
Sox4	0.0600323	0.861672	0.999947	-0.688725	0.258104	0.999818	-2.45719	1.9778e-06	1.68876e-05
Asns	0.595739	0.239046	0.999947	-0.000566201	0.99927	0.999818	1.66685	1.98114e-06	1.68909e-05
Piwil2	-0.193255	0.698034	0.999947	1.00313	0.0763294	0.798987	2.48778	1.98056e-06	1.68909e-05
Ndst2	-0.304614	0.578576	0.999947	-0.499656	0.118109	0.924111	-2.60495	1.98439e-06	1.69077e-05
Exo1	0.210745	0.509278	0.999947	0.392302	0.122597	0.929509	2.13176	1.98666e-06	1.69161e-05
Izumo4	-0.643317	0.0724663	0.999947	-0.301127	0.470818	0.999818	-1.9579	2.06914e-06	1.76071e-05
Oip5	0.405533	0.202312	0.999947	0.821935	0.0726317	0.793874	2.77173	2.07669e-06	1.76599e-05
Ntn1	0.236114	0.666765	0.999947	-0.895866	0.133063	0.957712	-2.06101	2.09799e-06	1.78296e-05
Rnps1	-0.190132	0.422361	0.999947	0.191526	0.543017	0.999818	1.58143	2.11142e-06	1.79321e-05
Macrod1	-0.223671	0.505896	0.999947	-0.49374	0.166043	0.999818	-1.75128	2.1176e-06	1.7973e-05
Lap3	0.252011	0.347787	0.999947	0.0964769	0.752287	0.999818	1.7958	2.13207e-06	1.80842e-05
Crim1	0.897083	0.0987972	0.999947	1.05147	0.108276	0.906434	2.21675	2.13679e-06	1.81126e-05
Psmb3	0.295712	0.280613	0.999947	0.465515	0.0509539	0.686797	1.53021	2.15085e-06	1.822e-05
Dnajb14	-0.0945324	0.833683	0.999947	-0.310462	0.451024	0.999818	-2.15106	2.17368e-06	1.84016e-05
Prdx1	0.0845111	0.436129	0.999947	0.682529	0.0137048	0.38179	1.30582	2.18398e-06	1.84769e-05
Tuba1a	-0.369598	0.468286	0.999947	0.586054	0.0854172	0.829917	1.67	2.20344e-06	1.86296e-05
Atg2a	0.0768276	0.86948	0.999947	-0.621837	0.198175	0.999818	-2.04958	2.20558e-06	1.86358e-05
Cxcr6	0.0465472	0.907951	0.999947	-0.465196	0.306693	0.999818	-2.37102	2.21432e-06	1.86856e-05
Slfn3	0.0348926	0.921631	0.999947	-0.460762	0.18115	0.999818	2.44164	2.21426e-06	1.86856e-05
Med12	-0.257885	0.322709	0.999947	-0.396104	0.203533	0.999818	-1.83965	2.21721e-06	1.86981e-05
Rassf4	1.25337	0.0198503	0.999947	0.106486	0.825673	0.999818	-2.69233	2.21959e-06	1.87061e-05
Bub3	0.532495	0.125038	0.999947	0.306068	0.199558	0.999818	1.58815	2.22512e-06	1.87408e-05
St3gal6	0.224475	0.64688	0.999947	0.277234	0.564588	0.999818	1.70434	2.29884e-06	1.93493e-05
Pnpla7	0.019063	0.969353	0.999947	0.0437062	0.915814	0.999818	-2.18082	2.31789e-06	1.94972e-05
Morf4l2	0.125614	0.58331	0.999947	0.243217	0.493066	0.999818	1.41421	2.32007e-06	1.95031e-05
Macf1	-0.107522	0.614677	0.999947	-0.153063	0.175866	0.999818	-1.25431	2.32575e-06	1.95384e-05
Brdt	-0.303075	0.638341	0.999947	-0.118872	0.874903	0.999818	-1.80786	2.33017e-06	1.95631e-05
Wbp1	0.0724854	0.888362	0.999947	-0.575357	0.261456	0.999818	-1.67545	2.34802e-06	1.97003e-05
Ksr2	0.233108	0.727705	0.999947	-1.03666	0.149852	0.999818	-2.30438	2.37526e-06	1.99142e-05
Mtfr2	0.150527	0.637687	0.999947	0.501612	0.27798	0.999818	2.84404	2.37653e-06	1.99142e-05
Ssh1	0.112687	0.8162	0.999947	-0.388602	0.390477	0.999818	-2.15421	2.3911e-06	2.00236e-05
Trim34a	-0.00518345	0.989455	0.999947	0.333332	0.54315	0.999818	-2.38017	2.39873e-06	2.00747e-05
Cenpn	0.241045	0.727968	0.999947	0.628303	0.0474442	0.668888	2.46874	2.43912e-06	2.03998e-05
N4bp2l1	-0.473021	0.285582	0.999947	0.311197	0.498759	0.999818	-2.79659	2.46029e-06	2.05637e-05
Efhd2	0.273681	0.382548	0.999947	0.185381	0.604252	0.999818	1.67593	2.50581e-06	2.0931e-05
Cd27	-0.141558	0.779341	0.999947	0.526443	0.203331	0.999818	-1.72478	2.52127e-06	2.10468e-05
Wdr75	-0.112664	0.663236	0.999947	-0.0807656	0.800016	0.999818	1.48866	2.524e-06	2.10562e-05
Gigyf1	-0.401323	0.277835	0.999947	-0.903234	0.0485677	0.672923	-2.54428	2.53143e-06	2.11048e-05
Psmd12	0.00411855	0.987285	0.999947	0.459086	0.175907	0.999818	1.63997	2.57343e-06	2.14415e-05
Rora	0.113916	0.807908	0.999947	0.21609	0.709831	0.999818	-2.35383	2.57597e-06	2.14491e-05
Klf16	-0.0965754	0.775055	0.999947	0.172596	0.467664	0.999818	1.60826	2.585e-06	2.15107e-05
Zfand2a	0.293524	0.416177	0.999947	0.491552	0.260942	0.999818	2.20915	2.6139e-06	2.17374e-05
Rbm28	-0.0732652	0.727242	0.999947	0.152338	0.614483	0.999818	1.38684	2.62913e-06	2.18503e-05
Mcph1	0.654767	0.173551	0.999947	-0.0989253	0.86064	0.999818	2.32869	2.66814e-06	2.21605e-05
Smim14	-0.00473848	0.987592	0.999947	0.130955	0.719804	0.999818	-1.86889	2.67202e-06	2.21787e-05
1110008F13Rik	-0.250923	0.597868	0.999947	1.42979	0.002736	0.144354	1.59782	2.67455e-06	2.21789e-05
Zfp87	-0.186154	0.625051	0.999947	0.0327281	0.948766	0.999818	-1.8368	2.6754e-06	2.21789e-05
Wfikkn2	-0.170657	0.722002	0.999947	-0.243587	0.553648	0.999818	2.74854	2.7036e-06	2.23986e-05
Hspe1	-0.253603	0.322172	0.999947	0.580072	0.033549	0.571301	1.9798	2.74064e-06	2.26769e-05
Vps13b	-0.104005	0.71716	0.999947	-0.448067	0.196749	0.999818	-1.33698	2.74003e-06	2.26769e-05
H2-Q4	0.358217	0.236972	0.999947	0.578009	0.109824	0.906434	1.82718	2.76947e-06	2.29011e-05
Tbc1d10c	-0.19812	0.548713	0.999947	-0.391216	0.282648	0.999818	-1.9399	2.77152e-06	2.29037e-05
Tfcp2	-0.243729	0.412477	0.999947	-0.232988	0.64188	0.999818	-1.40965	2.80408e-06	2.31437e-05
Emc7	0.066374	0.857198	0.999947	0.355016	0.490351	0.999818	1.95321	2.82003e-06	2.32608e-05
Mkl2	-0.00614296	0.990559	0.999947	-0.312517	0.321325	0.999818	-1.67215	2.82798e-06	2.33118e-05
Tmem63a	-0.2192	0.524594	0.999947	-0.285469	0.520651	0.999818	-2.80785	2.86502e-06	2.35982e-05
Asf1a	-0.114556	0.711515	0.999947	0.535064	0.239702	0.999818	2.04768	2.8663e-06	2.35982e-05
Nfatc2ip	0.0865513	0.867744	0.999947	0.278961	0.517777	0.999818	0.992713	2.89555e-06	2.38241e-05
Mtmr3	0.116955	0.690464	0.999947	-0.169733	0.683644	0.999818	1.3007	2.91409e-06	2.39617e-05
Sgk3	-0.375186	0.573953	0.999947	-0.0625899	0.902359	0.999818	2.28745	2.96253e-06	2.43448e-05
Tbrg4	0.371003	0.157212	0.999947	-0.0315718	0.923347	0.999818	1.58946	2.99778e-06	2.46191e-05
Farp2	-0.108025	0.798787	0.999947	-0.384154	0.385202	0.999818	-1.88492	3.02636e-06	2.48251e-05
F2rl2	0.0816996	0.915711	0.999947	NA	NA	NA	2.79189	3.02662e-06	2.48251e-05
Slc38a9	-0.364933	0.419605	0.999947	-0.0900044	0.833794	0.999818	-2.81278	3.08669e-06	2.5302e-05
Kctd9	0.298348	0.586452	0.999947	0.669566	0.169887	0.999818	1.72129	3.1157e-06	2.55239e-05
Zw10	0.253799	0.277887	0.999947	0.380162	0.176774	0.999818	1.42241	3.12922e-06	2.56188e-05
Nap1l4	-0.438755	0.129286	0.999947	0.262837	0.356668	0.999818	0.704344	3.13117e-06	2.56189e-05
Vdr	0.280925	0.566664	0.999947	-0.344107	0.647931	0.999818	-2.37224	3.14418e-06	2.57093e-05
Casp8	0.181359	0.555365	0.999947	0.733995	0.00141961	0.0937785	1.51385	3.23618e-06	2.64452e-05
Ptov1	-0.0601116	0.884047	0.999947	-0.448495	0.304391	0.999818	-1.5192	3.29124e-06	2.68785e-05
Crmp1	-0.20917	0.680847	0.999947	0.382702	0.605879	0.999818	-1.87398	3.29798e-06	2.69002e-05
Ppic	0.519867	0.160301	0.999947	-1.264	0.0229929	0.483938	2.19613	3.29677e-06	2.69002e-05
Zfp157	-0.512525	0.36278	0.999947	0.199701	0.620151	0.999818	-2.4338	3.30964e-06	2.69786e-05
Pex5	0.519502	0.3396	0.999947	-0.0826788	0.828807	0.999818	-2.33749	3.3122e-06	2.69828e-05
Aspm	0.958364	0.106918	0.999947	0.761861	0.0218767	0.470956	2.8582	3.31836e-06	2.70163e-05
Ptpn11	-0.0356921	0.896828	0.999947	0.163006	0.589337	0.999818	-1.3959	3.34935e-06	2.72517e-05
Ciart	-0.119379	0.775992	0.999947	0.0115352	0.984443	0.999818	1.621	3.36777e-06	2.73847e-05
Etf1	-0.121839	0.416954	0.999947	0.206784	0.116604	0.921598	1.45826	3.39022e-06	2.75502e-05
Hspa14	-0.00430805	0.98667	0.999947	0.398037	0.241321	0.999818	1.74768	3.39806e-06	2.75799e-05
Hid1	-0.382849	0.441193	0.999947	-0.0708296	0.905536	0.999818	-2.33209	3.39754e-06	2.75799e-05
Zfp369	-0.0943737	0.883643	0.999947	-0.336508	0.383837	0.999818	-2.02768	3.42597e-06	2.77894e-05
Dlgap4	0.101428	0.886973	0.999947	-0.725692	0.077127	0.802795	-2.55322	3.44598e-06	2.79344e-05
Nop16	-0.0873219	0.778489	0.999947	0.206834	0.483591	0.999818	1.67651	3.45087e-06	2.79569e-05
Srprb	-0.235793	0.517615	0.999947	-0.121752	0.801664	0.999818	1.56276	3.45748e-06	2.79933e-05
Fcrl5	0.225595	0.791503	0.999947	-2.39189	0.00120999	0.0845348	-3.90006	3.5158e-06	2.8427e-05
Slc44a1	0.291147	0.628103	0.999947	-0.0788563	0.8606	0.999818	-1.71019	3.51753e-06	2.8427e-05
Ppp1r2	0.0446971	0.89774	0.999947	1.25778	0.0188389	0.435669	2.00418	3.51375e-06	2.8427e-05
Plagl2	0.0217753	0.869676	0.999947	-0.212136	0.434007	0.999818	1.30852	3.52963e-06	2.85074e-05
Pop1	0.0673957	0.810968	0.999947	-0.232011	0.564164	0.999818	1.75115	3.58816e-06	2.89623e-05
Nemp2	0.220398	0.670809	0.999947	-0.00415477	0.99449	0.999818	-2.27224	3.61278e-06	2.91433e-05
Pcyox1	-0.285561	0.633274	0.999947	0.143457	0.685638	0.999818	-1.90813	3.62264e-06	2.92049e-05
Pfkfb4	-0.168177	0.715749	0.999947	-0.0886786	0.871735	0.999818	-1.64503	3.68782e-06	2.97122e-05
D030056L22Rik	0.264398	0.618207	0.999947	0.674307	0.179394	0.999818	2.27331	3.71168e-06	2.98861e-05
Phf5a	-0.0529474	0.866456	0.999947	0.229728	0.289015	0.999818	1.7031	3.74239e-06	3.0115e-05
Eif3d	0.153791	0.454784	0.999947	-0.130805	0.577541	0.999818	1.43949	3.77373e-06	3.03487e-05
Cbfa2t3	0.770593	0.18508	0.999947	-0.302896	0.613847	0.999818	-2.47642	3.83652e-06	3.08161e-05
Fyb	-0.610185	0.0740211	0.999947	0.709454	0.120729	0.92627	-1.45029	3.83441e-06	3.08161e-05
Bphl	-0.312286	0.591105	0.999947	-0.128505	0.803289	0.999818	-1.21734	3.88479e-06	3.11848e-05
Slc35c1	0.138264	0.682619	0.999947	-0.241184	0.619363	0.999818	1.51018	3.92524e-06	3.14903e-05
Cd28	-0.518122	0.0231679	0.999947	0.205795	0.519881	0.999818	-0.92904	3.98285e-06	3.19293e-05
Arl5a	0.815959	0.0030327	0.745538	1.05209	0.00142965	0.0939765	1.79022	3.98481e-06	3.19293e-05
Errfi1	-0.162935	0.740409	0.999947	0.280951	0.520234	0.999818	1.53802	3.99238e-06	3.19706e-05
Dnajc2	-0.318098	0.161549	0.999947	0.27608	0.411785	0.999818	1.61729	3.99996e-06	3.20118e-05
Ash1l	-0.229207	0.553142	0.999947	-0.461242	0.140224	0.979362	-1.99655	4.02558e-06	3.21973e-05
Nup153	-0.0165006	0.923757	0.999947	0.251565	0.316964	0.999818	1.07075	4.05001e-06	3.2373e-05
Nptn	0.0424549	0.890299	0.999947	0.469219	0.213392	0.999818	1.59778	4.09592e-06	3.27202e-05
Gramd4	0.256944	0.433964	0.999947	0.0594885	0.885553	0.999818	1.31025	4.11951e-06	3.28887e-05
App	0.32154	0.640272	0.999947	1.55571	0.00558476	0.230722	2.14694	4.1749e-06	3.33108e-05
Fbxw4	-0.349782	0.330299	0.999947	-0.314534	0.453765	0.999818	-1.40975	4.17863e-06	3.33204e-05
Sod2	0.338892	0.31308	0.999947	0.43296	0.29081	0.999818	1.53797	4.19052e-06	3.33747e-05
Zfp942	0.296156	0.335	0.999947	-0.23855	0.538053	0.999818	-2.46038	4.18886e-06	3.33747e-05
Hmgb2	0.598554	0.507249	0.999947	1.48685	3.00534e-05	0.00564834	3.23662	4.19372e-06	3.338e-05
Bcas3	0.229127	0.579698	0.999947	-0.308752	0.528765	0.999818	-2.65618	4.19661e-06	3.3383e-05
Ckap2	0.0676794	0.895025	0.999947	0.345654	0.50588	0.999818	2.49946	4.22377e-06	3.35787e-05
Rps4x	-0.0623817	0.742022	0.999947	-0.282502	0.107811	0.906434	-0.915899	4.23759e-06	3.36683e-05
Ifit1	0.00291867	0.99508	0.999947	1.60679	0.018564	0.432998	1.89762	4.30776e-06	3.42052e-05
Adm	0.154916	0.836873	0.999947	-0.552397	0.368433	0.999818	-2.98631	4.33617e-06	3.44101e-05
Mrpl42	0.205543	0.523726	0.999947	0.0651763	0.79903	0.999818	1.91636	4.36223e-06	3.4596e-05
Ddr1	0.161266	0.734175	0.999947	0.276862	0.579697	0.999818	2.22862	4.40061e-06	3.48794e-05
Erh	-0.129085	0.711219	0.999947	0.482737	0.255151	0.999818	1.68522	4.40524e-06	3.48951e-05
Egr1	-1.11106	0.00618795	0.999947	-0.467726	0.246194	0.999818	-1.56844	4.41028e-06	3.49141e-05
2310057M21Rik	0.0294256	0.959003	0.999947	0.0660223	0.842747	0.999818	2.00652	4.43289e-06	3.5072e-05
Timm23	-0.0948938	0.777855	0.999947	-0.117975	0.650627	0.999818	1.88111	4.46719e-06	3.53222e-05
Gcnt1	0.516191	0.488654	0.999947	-0.113722	0.856005	0.999818	-2.49689	4.56133e-06	3.60449e-05
Dpy19l1	0.162952	0.657029	0.999947	-0.00503445	0.990569	0.999818	1.69927	4.66277e-06	3.67908e-05
Bnip2	0.0783819	0.72168	0.999947	0.388129	0.30036	0.999818	1.61713	4.66381e-06	3.67908e-05
Dock11	-0.224874	0.480086	0.999947	-0.205325	0.607525	0.999818	-0.651151	4.66409e-06	3.67908e-05
Agbl5	-0.0925266	0.824074	0.999947	-0.990294	0.0763339	0.798987	-1.79045	4.68761e-06	3.69542e-05
Il16	-0.386004	0.200407	0.999947	0.19526	0.585185	0.999818	-1.8134	4.69065e-06	3.6956e-05
Klc4	-0.23479	0.605708	0.999947	-0.146627	0.73796	0.999818	-1.94296	4.69821e-06	3.69935e-05
Ibtk	0.656624	0.0185146	0.999947	0.249234	0.462391	0.999818	1.31343	4.70943e-06	3.70376e-05
Sun2	0.508935	0.175987	0.999947	-0.221738	0.596273	0.999818	-1.63151	4.7071e-06	3.70376e-05
Cd320	0.817293	0.0858057	0.999947	0.704992	0.808029	0.999818	-2.7633	4.71651e-06	3.70711e-05
Unkl	-0.0689498	0.885057	0.999947	-0.257132	0.595254	0.999818	-2.93075	4.77944e-06	3.75434e-05
8030462N17Rik	0.197255	0.643331	0.999947	0.736424	0.217975	0.999818	2.00774	4.80162e-06	3.76952e-05
Arpp19	-0.107613	0.716891	0.999947	0.402382	0.225021	0.999818	1.91764	4.82057e-06	3.78214e-05
Apol7e	-0.861009	0.0376834	0.999947	0.491642	0.390369	0.999818	-2.32535	4.84054e-06	3.79555e-05
Ccdc157	0.00459665	0.992496	0.999947	-0.407604	0.431144	0.999818	-2.06187	4.86796e-06	3.81478e-05
Itpa	0.469293	0.183735	0.999947	0.443045	0.355664	0.999818	1.52664	4.8774e-06	3.81991e-05
Anp32b	-0.540959	0.0147764	0.999947	0.363363	0.145033	0.992473	1.2434	4.97353e-06	3.89288e-05
Adamts6	-0.855588	0.573042	0.999947	-1.39956	0.00885508	0.293205	-1.88571	4.97916e-06	3.89497e-05
Srrm1	0.14995	0.563913	0.999947	-0.350691	0.140953	0.980134	1.26925	4.98426e-06	3.89665e-05
Hipk2	-0.32547	0.338907	0.999947	-0.797452	0.130284	0.948541	1.16772	4.99129e-06	3.89983e-05
Pde3b	0.264308	0.523571	0.999947	0.688186	0.0832117	0.821285	1.50373	5.02507e-06	3.9239e-05
Peli1	0.365577	0.383926	0.999947	1.4396	0.00166134	0.103111	1.49635	5.0701e-06	3.95672e-05
Tmsb10	-0.436018	0.0869566	0.999947	0.639869	0.0143434	0.388233	1.09166	5.1333e-06	4.00367e-05
Gm42372	-0.336764	0.438143	0.999947	-0.399143	0.248132	0.999818	-1.3113	5.16717e-06	4.02771e-05
Zdhhc24	-0.374739	0.418025	0.999947	-0.198868	0.672443	0.999818	-1.7607	5.19012e-06	4.04321e-05
Mindy3	0.0573545	0.895084	0.999947	0.116424	0.79304	0.999818	1.13253	5.34425e-06	4.15835e-05
Tigit	1.26607	0.0386283	0.999947	-1.06659	0.0197836	0.445182	1.42915	5.35953e-06	4.16778e-05
Decr2	0.0563025	0.844231	0.999947	-0.113162	0.795652	0.999818	-2.27738	5.40563e-06	4.20116e-05
Lrrc8c	0.130208	0.719739	0.999947	0.559988	0.248924	0.999818	1.51711	5.4099e-06	4.20199e-05
Zfp626	-0.107406	0.79927	0.999947	-0.0258577	0.94372	0.999818	-2.03115	5.49046e-06	4.26206e-05
Paxip1	0.325617	0.308668	0.999947	0.0461503	0.847066	0.999818	1.37889	5.5117e-06	4.27351e-05
Cotl1	-0.387303	0.26233	0.999947	-0.0773102	0.803121	0.999818	-1.34706	5.51023e-06	4.27351e-05
Dlst	-0.0349188	0.882634	0.999947	-0.152405	0.594472	0.999818	1.2274	5.51689e-06	4.27502e-05
Cyb5b	0.101313	0.69164	0.999947	0.0893983	0.772074	0.999818	1.45253	5.54141e-06	4.2915e-05
Arl6ip6	-0.0103728	0.978878	0.999947	0.597778	0.228756	0.999818	1.64815	5.58872e-06	4.3256e-05
Dennd5b	0.505071	0.407476	0.999947	-0.576922	0.327004	0.999818	-3.83852	5.61009e-06	4.33959e-05
Tmem131	-0.197088	0.426163	0.999947	-0.350535	0.268983	0.999818	-1.31613	5.63686e-06	4.35774e-05
Ptpn22	0.673587	0.0535755	0.999947	0.239675	0.714425	0.999818	-1.35276	5.64596e-06	4.36222e-05
Mreg	0.399685	0.519644	0.999947	-1.22397	0.0319318	0.553374	-2.6545	5.65006e-06	4.36283e-05
Pdap1	-0.261716	0.310914	0.999947	0.179894	0.590739	0.999818	1.54649	5.79428e-06	4.46895e-05
Slc25a4	0.403405	0.104158	0.999947	0.781778	0.012213	0.35661	1.55698	5.79396e-06	4.46895e-05
Impdh1	0.063029	0.84926	0.999947	-0.650538	0.0378858	0.594002	1.59018	5.83265e-06	4.49591e-05
Derl3	0.272772	0.715203	0.999947	-0.327498	0.699467	0.999818	-1.5406	5.84273e-06	4.50106e-05
Vmac	0.012826	0.975976	0.999947	0.205954	0.689174	0.999818	-2.05619	5.85613e-06	4.50874e-05
Qsox2	-0.1981	0.683721	0.999947	0.474283	0.299394	0.999818	2.27257	5.86615e-06	4.51382e-05
Ric1	-0.258511	0.582369	0.999947	-0.213624	0.705523	0.999818	-1.54173	5.86991e-06	4.51408e-05
Pik3c3	-0.0615315	0.893019	0.999947	0.30453	0.632985	0.999818	-1.70127	5.91653e-06	4.54728e-05
Ms4a6b	0.24709	0.39491	0.999947	2.08552	1.58102e-07	0.000100462	-1.41722	5.92491e-06	4.55107e-05
Tsc22d1	-0.0195317	0.956122	0.999947	-0.400642	0.384037	0.999818	-1.83253	5.9518e-06	4.56905e-05
Sgk1	0.389547	0.444923	0.999947	0.709279	0.250815	0.999818	1.82085	6.00554e-06	4.60763e-05
mt-Atp8	-1.07501	0.293863	0.999947	NA	NA	NA	-5.89247	6.03143e-06	4.6248e-05
Nlk	-0.0530108	0.915822	0.999947	0.184074	0.696226	0.999818	-1.16605	6.07788e-06	4.65771e-05
Zfp579	-0.578403	0.208728	0.999947	-0.567121	0.24251	0.999818	-2.4477	6.09782e-06	4.6681e-05
Adcy7	-0.0377345	0.876757	0.999947	-0.244133	0.481751	0.999818	-2.07385	6.09853e-06	4.6681e-05
Tdg	-0.238814	0.274708	0.999947	0.469843	0.320094	0.999818	1.16044	6.14964e-06	4.7045e-05
Krba1	-0.610287	0.151853	0.999947	-0.472879	0.371082	0.999818	-3.36471	6.3036e-06	4.81947e-05
Gtf2b	0.262979	0.608995	0.999947	0.481099	0.322002	0.999818	1.09707	6.35692e-06	4.85743e-05
Senp7	-0.594165	0.339566	0.999947	0.161888	0.696062	0.999818	-1.73486	6.38969e-06	4.87963e-05
Cwf19l2	-0.277464	0.551119	0.999947	-0.400616	0.208303	0.999818	-2.07163	6.42799e-06	4.90604e-05
Agpat4	0.430189	0.288767	0.999947	-1.05773	0.0380244	0.594838	1.4172	6.47717e-06	4.94071e-05
Rasgrp2	0.357617	0.35864	0.999947	-0.175894	0.754473	0.999818	3.00326	6.50106e-06	4.95607e-05
Ppia	0.0596368	0.781905	0.999947	-0.11474	0.658257	0.999818	1.075	6.54703e-06	4.98823e-05
Psmg2	0.255863	0.508558	0.999947	0.466129	0.311593	0.999818	1.76452	6.58139e-06	5.01151e-05
Rnase6	0.407884	0.695104	0.999947	-0.924844	0.168415	0.999818	-3.72103	6.61528e-06	5.03441e-05
Oxsr1	0.191543	0.525346	0.999947	0.193012	0.631122	0.999818	1.44922	6.6614e-06	5.06659e-05
Psmd1	0.0474995	0.816465	0.999947	0.199839	0.423814	0.999818	0.743602	6.74664e-06	5.12846e-05
Cldnd1	0.754563	0.0592431	0.999947	-0.171752	0.718992	0.999818	1.92925	6.81033e-06	5.17389e-05
Wdr55	-0.0235243	0.949824	0.999947	-0.0506193	0.892815	0.999818	1.3906	6.94501e-06	5.27317e-05
Ahdc1	-0.0684362	0.869546	0.999947	-1.5587	0.000494028	0.048119	-2.81334	6.95047e-06	5.27427e-05
Rad18	0.243937	0.556015	0.999947	0.700525	0.12547	0.936482	1.7017	6.99574e-06	5.30486e-05
Hars	0.0382681	0.868139	0.999947	0.398526	0.242907	0.999818	1.52107	6.99882e-06	5.30486e-05
Rfxank	-0.114601	0.817578	0.999947	-0.287371	0.645072	0.999818	-1.53672	7.00683e-06	5.30788e-05
Eif4g1	0.00692167	0.960589	0.999947	-0.0882618	0.63271	0.999818	0.974349	7.08007e-06	5.36028e-05
Xrn1	-0.117925	0.639732	0.999947	0.0455996	0.902049	0.999818	-1.32118	7.16139e-06	5.41562e-05
Il1a	0.411284	0.434853	0.999947	0.427637	0.452374	0.999818	5.94502	7.1823e-06	5.42832e-05
Prelid1	0.207325	0.391874	0.999947	0.116432	0.720594	0.999818	1.53576	7.20481e-06	5.44221e-05
Pwp2	-0.105064	0.772534	0.999947	-0.263093	0.396614	0.999818	1.51545	7.26011e-06	5.47771e-05
Myh9	0.0157063	0.936621	0.999947	-0.104476	0.667739	0.999818	-1.31527	7.25956e-06	5.47771e-05
Csrp1	0.185762	0.590124	0.999947	0.410303	0.333459	0.999818	1.81653	7.27881e-06	5.48867e-05
Chst15	-0.104793	0.837266	0.999947	-0.759163	0.0120539	0.353511	-1.68699	7.30599e-06	5.50602e-05
Pdpk1	0.358439	0.195374	0.999947	0.211404	0.503353	0.999818	1.5	7.31465e-06	5.50939e-05
Eif4a3	0.0387862	0.881974	0.999947	0.277235	0.316924	0.999818	1.62024	7.38842e-06	5.56178e-05
Uchl3	-0.0763261	0.827004	0.999947	0.590665	0.235554	0.999818	1.73733	7.43676e-06	5.59497e-05
Ninj1	0.213011	0.721786	0.999947	0.0246531	0.943495	0.999818	-2.74299	7.50466e-06	5.64284e-05
Rnf216	0.0669378	0.879713	0.999947	-0.806797	0.120619	0.926167	-0.951256	7.54849e-06	5.67256e-05
Ccdc84	-0.173242	0.615967	0.999947	-0.169585	0.693852	0.999818	-2.78627	7.55652e-06	5.67535e-05
Slc7a2	2.56711	0.217114	0.999947	3.02483	0.00474924	0.209847	3.37327	7.56487e-06	5.67839e-05
Ada	0.894363	0.11873	0.999947	0.0227231	0.955355	0.999818	1.63912	7.71604e-06	5.78587e-05
Lrrcc1	-0.171161	0.776028	0.999947	-0.031089	0.937436	0.999818	-1.00168	7.71684e-06	5.78587e-05
Phlda1	1.02739	0.0113576	0.999947	0.584494	0.217375	0.999818	2.55232	7.75223e-06	5.80911e-05
Arid4b	-0.0263092	0.941763	0.999947	-0.218991	0.675939	0.999818	-1.9069	7.77579e-06	5.82345e-05
Ciao1	0.77816	0.0612407	0.999947	0.638417	0.208715	0.999818	1.72198	7.78583e-06	5.82766e-05
Pcna	0.204809	0.397758	0.999947	1.33525	2.38483e-05	0.00489587	1.62794	7.82048e-06	5.84695e-05
Slc9b2	-1.28738	0.0147776	0.999947	-0.123981	0.821319	0.999818	-1.50791	7.81605e-06	5.84695e-05
Mien1	-0.357791	0.394825	0.999947	0.974008	0.0582761	0.733423	1.68509	7.85162e-06	5.86691e-05
Timm10	0.0472686	0.937047	0.999947	-0.717593	0.268836	0.999818	2.14333	7.85856e-06	5.86877e-05
Gm45902	-0.285326	0.589367	0.999947	0.175422	0.787689	0.999818	2.24198	7.87931e-06	5.88093e-05
Kansl1l	-0.199008	0.683303	0.999947	-0.296138	0.527651	0.999818	-2.00272	7.88725e-06	5.88352e-05
Irf2	0.263053	0.450237	0.999947	-0.306572	0.500215	0.999818	-1.2289	7.91153e-06	5.8983e-05
Cdc34	0.473753	0.222068	0.999947	0.11759	0.767332	0.999818	2.04859	8.05401e-06	6.00112e-05
Gmfb	0.162955	0.619301	0.999947	0.731446	0.0318804	0.553374	1.1958	8.0662e-06	6.00681e-05
Eri1	0.10794	0.741365	0.999947	0.442052	0.336549	0.999818	1.73599	8.09881e-06	6.02769e-05
Cnot8	0.346479	0.283049	0.999947	0.512835	0.275019	0.999818	1.64726	8.10494e-06	6.02885e-05
Psmb7	-0.0595316	0.815043	0.999947	0.678437	0.0480166	0.669523	1.76082	8.15714e-06	6.06426e-05
Cdkn2c	0.666245	0.256799	0.999947	0.45736	0.428937	0.999818	2.33484	8.21208e-06	6.10166e-05
Sdc3	-0.0300003	0.947296	0.999947	0.867743	0.116404	0.921598	2.80065	8.21752e-06	6.10226e-05
2610044O15Rik8	-0.00974756	0.985059	0.999947	0.0141191	0.97339	0.999818	-2.39429	8.24034e-06	6.11576e-05
Ccdc63	-0.211875	0.771556	0.999947	NA	NA	NA	-2.14604	8.26883e-06	6.13345e-05
Crtam	0.37819	0.2848	0.999947	0.277263	0.75638	0.999818	-2.32525	8.36696e-06	6.20275e-05
Pkd1	-0.0153926	0.972532	0.999947	-0.69075	0.0520777	0.697716	-2.36757	8.42424e-06	6.2417e-05
Dclre1b	-0.0506804	0.901113	0.999947	0.554841	0.341059	0.999818	2.02553	8.43602e-06	6.24692e-05
Sik2	-0.187098	0.428923	0.999947	-0.248354	0.627873	0.999818	-2.0495	8.50733e-06	6.29266e-05
Top2b	-0.221256	0.325909	0.999947	-0.0860948	0.752535	0.999818	-1.02779	8.52065e-06	6.29544e-05
Naa50	0.0824044	0.710976	0.999947	0.0922955	0.759896	0.999818	1.45269	8.52045e-06	6.29544e-05
Sp3	-0.194573	0.567796	0.999947	0.230795	0.311821	0.999818	-1.31551	8.6167e-06	6.36284e-05
Zfp715	-0.148327	0.763032	0.999947	-0.405441	0.349778	0.999818	-2.1899	8.76623e-06	6.46963e-05
Zcchc6	0.00529515	0.98601	0.999947	0.0387153	0.868461	0.999818	-1.10594	8.83112e-06	6.51388e-05
Rundc3a	0.278654	0.562679	0.999947	0.115976	0.841289	0.999818	-2.21084	8.93696e-06	6.58458e-05
Ipo11	0.0449745	0.881895	0.999947	-0.0245559	0.945423	0.999818	1.77123	8.96704e-06	6.60305e-05
Cd44	0.122285	0.743427	0.999947	-0.623606	0.0849158	0.828629	-1.84901	9.0468e-06	6.65806e-05
Arhgap29	-1.20156	0.00727788	0.999947	-0.541404	0.254295	0.999818	-2.0092	9.05208e-06	6.65823e-05
Phb	-0.136395	0.637365	0.999947	-0.0324117	0.926469	0.999818	1.53763	9.14856e-06	6.72544e-05
Rnf145	-0.0727923	0.818308	0.999947	0.308296	0.3858	0.999818	1.10561	9.16461e-06	6.73349e-05
Bcl2l1	0.085974	0.796238	0.999947	-0.401632	0.223776	0.999818	1.93295	9.21839e-06	6.76922e-05
Impa2	0.354898	0.457728	0.999947	0.77186	0.107364	0.904551	1.09329	9.27732e-06	6.80871e-05
Tnfrsf13b	0.26863	0.520681	0.999947	-0.791479	0.0874516	0.837477	-1.12802	9.29963e-06	6.82128e-05
Acvr2a	-0.100543	0.811738	0.999947	-0.149003	0.73928	0.999818	-1.44554	9.33105e-06	6.84052e-05
Tspan33	0.309013	0.619103	0.999947	0.100506	0.850719	0.999818	-2.18868	9.36969e-06	6.86503e-05
Ncdn	0.252236	0.451399	0.999947	-0.279084	0.457452	0.999818	1.64773	9.3856e-06	6.87287e-05
Rec8	-0.336735	0.573092	0.999947	-0.343732	0.664461	0.999818	-2.45787	9.42259e-06	6.89613e-05
Zfp709	0.320335	0.342088	0.999947	-0.180931	0.686173	0.999818	-1.23963	9.42933e-06	6.89722e-05
Lgals1	0.473019	0.414391	0.999947	-0.192142	0.744229	0.999818	2.69569	9.47849e-06	6.92934e-05
Skp2	0.862774	0.0622764	0.999947	0.460594	0.292863	0.999818	2.20581	9.71446e-06	7.09791e-05
Map1lc3b	0.108208	0.850773	0.999947	0.128467	0.677829	0.999818	-1.08545	9.84638e-06	7.19032e-05
Brix1	-0.344758	0.251886	0.999947	0.146275	0.707603	0.999818	1.75661	9.97988e-06	7.28376e-05
Ctla2a	0.698895	0.352292	0.999947	-0.0758694	0.933842	0.999818	2.33519	1.00215e-05	7.31006e-05
Sestd1	0.0470359	0.890797	0.999947	-0.567662	0.237737	0.999818	-1.23758	1.00321e-05	7.31376e-05
Brip1	0.647052	0.139683	0.999947	1.17534	0.100798	0.881912	2.13626	1.00394e-05	7.31507e-05
Mcm2	0.00557251	0.974689	0.999947	0.137162	0.192225	0.999818	1.15324	1.00616e-05	7.32716e-05
Dennd4a	1.25083	0.00821439	0.999947	-0.239828	0.273389	0.999818	-1.80246	1.01655e-05	7.39878e-05
Zfp760	0.50942	0.287848	0.999947	-0.165164	0.729761	0.999818	-1.29271	1.01832e-05	7.40752e-05
Cic	0.17306	0.550724	0.999947	-0.394947	0.284906	0.999818	-1.81221	1.02324e-05	7.43927e-05
Eid1	-0.385943	0.581196	0.999947	-0.0155458	0.961166	0.999818	-1.50587	1.02687e-05	7.46154e-05
Fgf13	-0.278469	0.442502	0.999947	-0.541323	0.322043	0.999818	2.89092	1.02865e-05	7.4703e-05
Rbm17	-0.138402	0.597134	0.999947	0.412014	0.270866	0.999818	1.65247	1.02949e-05	7.47227e-05
Ngly1	-0.018596	0.972059	0.999947	0.086015	0.817686	0.999818	1.83143	1.03894e-05	7.53674e-05
Tmem173	-0.048374	0.864108	0.999947	0.320834	0.391787	0.999818	1.48785	1.05118e-05	7.62132e-05
Stxbp2	0.0308534	0.936884	0.999947	-0.0973074	0.733402	0.999818	-1.7708	1.08202e-05	7.84061e-05
Skap1	0.0257207	0.950078	0.999947	-0.212034	0.668238	0.999818	-1.22422	1.08847e-05	7.88302e-05
Rpa1	0.263457	0.288517	0.999947	0.564478	0.0360412	0.586576	1.06934	1.09156e-05	7.90108e-05
Mki67	1.20883	0.254	0.999947	2.28235	0.000657971	0.0558191	3.03769	1.10127e-05	7.967e-05
Chka	-1.10994	0.0141735	0.999947	-1.49426	0.0189965	0.435669	-3.42596	1.10752e-05	8.0078e-05
Nudt3	-0.301548	0.334288	0.999947	-0.0533797	0.882751	0.999818	1.4009	1.11026e-05	8.02322e-05
Chuk	-0.0548057	0.845509	0.999947	0.499007	0.287367	0.999818	1.53713	1.11481e-05	8.05171e-05
Tspan9	-0.497946	0.30297	0.999947	-1.54023	0.0025398	0.1405	-2.1869	1.11734e-05	8.0615e-05
Cxxc5	0.251996	0.650246	0.999947	-0.546873	0.316708	0.999818	-1.92928	1.11739e-05	8.0615e-05
Nus1	-0.242666	0.308222	0.999947	0.441432	0.0805011	0.815388	1.64419	1.12277e-05	8.09589e-05
Ptch1	0.0391157	0.928375	0.999947	-0.0922056	0.829917	0.999818	-1.53853	1.12512e-05	8.10839e-05
Nop14	-0.15401	0.498302	0.999947	-0.0034049	0.992316	0.999818	1.27954	1.12778e-05	8.12308e-05
Dstyk	-0.172596	0.684892	0.999947	-0.0638204	0.888628	0.999818	-2.74568	1.13688e-05	8.18414e-05
Eif4h	0.099093	0.563505	0.999947	0.047468	0.670113	0.999818	1.11116	1.13801e-05	8.18786e-05
Cul7	0.941543	0.124414	0.999947	-0.831302	0.18106	0.999818	-1.77611	1.14454e-05	8.23032e-05
Zmym5	-0.397425	0.441187	0.999947	-0.126324	0.766012	0.999818	-1.92189	1.15695e-05	8.31503e-05
Acad10	-0.303083	0.455179	0.999947	-0.379879	0.357014	0.999818	-1.91382	1.16445e-05	8.36436e-05
Dhrs1	0.322018	0.264751	0.999947	-0.0243594	0.957757	0.999818	-2.24488	1.17502e-05	8.43572e-05
Mmp15	-0.170198	0.821512	0.999947	NA	NA	NA	-2.48426	1.18198e-05	8.48107e-05
Dhcr24	0.190534	0.536547	0.999947	-0.129628	0.702469	0.999818	1.52122	1.18733e-05	8.51481e-05
Rsl24d1	-0.101268	0.729073	0.999947	-0.444141	0.231076	0.999818	1.62781	1.18907e-05	8.52266e-05
Lat2	0.827197	0.124579	0.999947	0.0616032	0.914289	0.999818	-2.17292	1.19343e-05	8.54456e-05
Arf1	-0.0128623	0.894229	0.999947	0.557353	0.0157979	0.40618	0.953824	1.19301e-05	8.54456e-05
Slc25a20	0.707591	0.156788	0.999947	0.0280322	0.940248	0.999818	-2.16946	1.19473e-05	8.54928e-05
Nhp2	-0.0542538	0.848306	0.999947	0.293915	0.306158	0.999818	1.88625	1.19571e-05	8.55126e-05
Arfgap3	-0.132952	0.74036	0.999947	0.413312	0.350759	0.999818	-2.26197	1.19631e-05	8.55126e-05
Fam168a	-0.206553	0.65817	0.999947	-0.274499	0.640133	0.999818	-1.91208	1.20108e-05	8.57677e-05
Psmd14	-0.14515	0.546312	0.999947	0.455473	0.144556	0.991254	1.41732	1.20786e-05	8.61979e-05
Nans	-0.0243866	0.934445	0.999947	0.502101	0.10279	0.886641	1.26668	1.20887e-05	8.62237e-05
Serbp1	-0.220838	0.115135	0.999947	0.291871	0.12106	0.927338	1.22895	1.21707e-05	8.67612e-05
Col4a3bp	0.104073	0.765989	0.999947	0.516093	0.0318825	0.553374	1.18303	1.22026e-05	8.69417e-05
Map2	-0.0743325	0.884625	0.999947	NA	NA	NA	-2.36343	1.2283e-05	8.74671e-05
Psmb2	-0.139462	0.619907	0.999947	0.347455	0.238986	0.999818	1.3639	1.2445e-05	8.85732e-05
Rmnd5a	0.0411275	0.864298	0.999947	0.189488	0.547388	0.999818	-1.12871	1.24934e-05	8.88698e-05
Timm8a1	0.228413	0.610038	0.999947	0.0611664	0.855689	0.999818	2.63724	1.25583e-05	8.92832e-05
Btbd9	-0.331246	0.454295	0.999947	-0.906479	0.0699722	0.782277	-0.91781	1.25919e-05	8.9474e-05
Lin54	-0.0471299	0.913598	0.999947	-0.163925	0.758394	0.999818	1.64888	1.26201e-05	8.96261e-05
Itpripl1	-0.143079	0.747157	0.999947	-0.581501	0.219476	0.999818	1.4876	1.2669e-05	8.9925e-05
Tgfbr2	0.542722	0.180418	0.999947	-0.0494248	0.910598	0.999818	-1.28222	1.28097e-05	9.08747e-05
Iars	0.122432	0.34516	0.999947	-0.419222	0.113857	0.917689	1.33438	1.29621e-05	9.19061e-05
Tmem19	0.190712	0.658469	0.999947	-0.294211	0.337179	0.999818	-1.58001	1.30538e-05	9.24569e-05
Psmb6	0.214818	0.47157	0.999947	0.0781288	0.803653	0.999818	1.41622	1.30489e-05	9.24569e-05
Actn4	0.154149	0.41298	0.999947	0.184982	0.501827	0.999818	1.08393	1.31052e-05	9.27712e-05
Igf1r	-0.719681	0.0465055	0.999947	-0.119905	0.74879	0.999818	-2.01741	1.32777e-05	9.39418e-05
Cbfb	0.213825	0.427848	0.999947	0.38018	0.240795	0.999818	1.66691	1.34648e-05	9.52144e-05
Prpf4	-0.280157	0.378637	0.999947	0.0634967	0.867959	0.999818	1.39431	1.35979e-05	9.60527e-05
Dync1li1	-0.122212	0.726832	0.999947	0.809874	0.0684837	0.781998	1.56024	1.35918e-05	9.60527e-05
Bop1	-0.164311	0.472635	0.999947	-0.305912	0.320083	0.999818	1.35146	1.36266e-05	9.62038e-05
Kif18a	0.294223	0.372938	0.999947	0.19926	0.632422	0.999818	2.19492	1.37193e-05	9.68066e-05
Wdr26	-0.0247501	0.903656	0.999947	-0.0116418	0.965274	0.999818	-1.00296	1.37318e-05	9.68424e-05
Pole3	0.0245193	0.91706	0.999947	0.030387	0.948169	0.999818	1.52507	1.37711e-05	9.70676e-05
Nop9	0.0567301	0.861855	0.999947	0.241244	0.272343	0.999818	1.72018	1.37917e-05	9.7161e-05
Reep5	0.316107	0.176524	0.999947	0.361994	0.457445	0.999818	-1.37725	1.38412e-05	9.74578e-05
Polr2k	-0.555177	0.163618	0.999947	0.088785	0.862117	0.999818	2.1968	1.38684e-05	9.75972e-05
Calm2	0.217398	0.403244	0.999947	0.598491	0.0758012	0.798987	1.92288	1.38918e-05	9.77094e-05
Dok2	-0.131882	0.814603	0.999947	-0.896929	0.0819649	0.81752	1.99054	1.39192e-05	9.785e-05
Zfp687	-0.136696	0.765246	0.999947	-0.751206	0.251584	0.999818	-1.27894	1.39914e-05	9.83051e-05
Dynll1	0.0341283	0.914218	0.999947	0.386911	0.231537	0.999818	1.90106	1.40371e-05	9.85739e-05
Aars	0.131839	0.57779	0.999947	0.291468	0.365569	0.999818	1.14948	1.4118e-05	9.90893e-05
Nsd1	0.0274777	0.90145	0.999947	-0.429405	0.0562539	0.721781	-1.54858	1.41455e-05	9.9229e-05
Rps27	-0.204066	0.0416489	0.999947	0.177535	0.620676	0.999818	-1.1599	1.42246e-05	9.97311e-05
Dnase1l3	0.596475	0.466528	0.999947	-2.23487	0.00363899	0.175937	-3.33439	1.42379e-05	9.97713e-05
Rnf144a	0.55001	0.229783	0.999947	-1.14336e-05	0.999981	0.999983	2.49861	1.42628e-05	9.98929e-05
Ncapd2	0.832689	0.276485	0.999947	0.961553	0.0149927	0.399328	1.52289	1.43274e-05	0.000100292
Gm16286	-0.137423	0.500773	0.999947	-0.263346	0.377101	0.999818	1.10622	1.43882e-05	0.000100664
Zbtb33	0.00684775	0.987295	0.999947	-0.570226	0.235782	0.999818	-1.49602	1.44284e-05	0.000100892
Enpep	0.136554	0.83006	0.999947	NA	NA	NA	2.96169	1.45128e-05	0.000101428
Ids	0.426131	0.375919	0.999947	-0.252186	0.504031	0.999818	-1.80515	1.46055e-05	0.000102022
Tbl2	0.226082	0.454803	0.999947	0.1715	0.720689	0.999818	1.50587	1.46207e-05	0.000102074
Pdia4	-0.358391	0.268071	0.999947	0.190216	0.566553	0.999818	1.38755	1.46637e-05	0.00010232
Rb1	0.382487	0.202993	0.999947	0.363289	0.189909	0.999818	1.49309	1.46923e-05	0.000102465
Ubn2	-0.241469	0.458536	0.999947	-0.265715	0.287157	0.999818	-2.39114	1.47555e-05	0.000102851
Rps7	-0.235282	0.231785	0.999947	-0.433664	0.0124643	0.361573	-0.964365	1.4767e-05	0.000102877
Hus1	-0.0919629	0.791831	0.999947	-0.163138	0.744746	0.999818	1.48602	1.47974e-05	0.000103035
Ceacam1	0.0816369	0.915114	0.999947	0.744216	0.334909	0.999818	-2.07038	1.49444e-05	0.000104003
Ptma	-0.413319	0.104624	0.999947	0.266002	0.165869	0.999818	1.37442	1.49619e-05	0.00010407
Dnajc11	-0.15702	0.549056	0.999947	0.0256365	0.933989	0.999818	1.26304	1.5001e-05	0.000104287
Nr2c2	-0.134718	0.676932	0.999947	-0.0538747	0.88797	0.999818	-1.25014	1.50245e-05	0.000104395
Dclk1	4.81343	2.03007e-26	1.49717e-22	0.458045	0.396618	0.999818	2.13252	1.50588e-05	0.000104548
G3bp1	-0.401658	0.21332	0.999947	0.992034	0.287171	0.999818	1.52597	1.50623e-05	0.000104548
Dyrk1b	0.176674	0.729606	0.999947	0.190269	0.726641	0.999818	-2.04886	1.52534e-05	0.000105818
Atat1	-0.0861524	0.870613	0.999947	-0.390823	0.401677	0.999818	-2.39383	1.54966e-05	0.000107449
Yars	0.39364	0.199948	0.999947	0.199129	0.440879	0.999818	1.34712	1.55073e-05	0.000107467
E2f4	0.321933	0.206205	0.999947	-0.142936	0.63965	0.999818	1.51356	1.55638e-05	0.000107802
Cenpe	0.706838	0.242081	0.999947	1.67955	0.00898454	0.295295	4.36381	1.56417e-05	0.000108284
Dmxl2	0.109968	0.834443	0.999947	-0.750568	0.302208	0.999818	-2.21049	1.57385e-05	0.000108897
Fbxo10	0.0730944	0.853138	0.999947	0.00319583	0.995481	0.999818	-1.99941	1.5762e-05	0.000109002
Ccdc58	-0.393542	0.413619	0.999947	0.201601	0.606851	0.999818	1.75947	1.57781e-05	0.000109057
Gpbp1l1	-0.330891	0.403866	0.999947	-0.539737	0.232845	0.999818	-1.58407	1.58318e-05	0.00010937
Rpn2	0.179804	0.383287	0.999947	0.0206919	0.929322	0.999818	0.53538	1.58842e-05	0.000109675
Traf1	0.565137	0.165388	0.999947	0.403335	0.202205	0.999818	-1.65926	1.59002e-05	0.000109728
Rassf5	-0.279635	0.411801	0.999947	0.34567	0.325837	0.999818	-0.557289	1.59169e-05	0.000109786
H2-D1	0.427072	0.0264372	0.999947	0.620981	0.00614981	0.245698	1.03133	1.59471e-05	0.000109936
Nup93	0.0788524	0.750756	0.999947	0.0558215	0.876934	0.999818	1.37305	1.59656e-05	0.000110007
Rpia	-0.133954	0.752003	0.999947	-0.204205	0.425728	0.999818	1.64544	1.61287e-05	0.000111072
Iffo1	-0.00983321	0.984165	0.999947	-0.0428487	0.891357	0.999818	-2.81861	1.61554e-05	0.000111198
Desi1	0.1977	0.593497	0.999947	0.439642	0.274882	0.999818	1.64241	1.618e-05	0.000111309
Mns1	-0.294601	0.553245	0.999947	0.218601	0.574388	0.999818	2.18101	1.61949e-05	0.000111354
Mex3b	0.221778	0.635266	0.999947	0.0299184	0.952108	0.999818	-1.71352	1.62722e-05	0.000111827
Mapk8	0.0996442	0.760574	0.999947	0.404179	0.462601	0.999818	1.66758	1.62942e-05	0.00011192
Cdc123	0.262528	0.405397	0.999947	0.381568	0.105492	0.897188	1.29366	1.63552e-05	0.00011228
Hadha	-0.217295	0.397922	0.999947	-0.251993	0.485996	0.999818	-1.14859	1.64537e-05	0.000112897
Fmo5	0.633631	0.243955	0.999947	0.633586	0.374223	0.999818	-1.51622	1.663e-05	0.000114048
Rapgef4	-0.302536	0.514585	0.999947	-0.263774	0.619709	0.999818	-2.34242	1.69126e-05	0.000115866
Syne2	0.126232	0.758879	0.999947	-0.114698	0.79273	0.999818	-1.14878	1.69046e-05	0.000115866
Plod3	-0.252948	0.595379	0.999947	-0.0368277	0.932877	0.999818	1.85691	1.69614e-05	0.000116139
Hook2	0.118507	0.697736	0.999947	-0.175194	0.558121	0.999818	-1.65281	1.70526e-05	0.00011666
Clint1	-0.348344	0.125277	0.999947	-0.238994	0.346355	0.999818	-1.00765	1.70552e-05	0.00011666
Mpp6	-0.33702	0.374166	0.999947	-0.0489947	0.836321	0.999818	1.91679	1.71376e-05	0.000117163
Mthfd1l	0.0674757	0.754603	0.999947	-0.106096	0.764632	0.999818	1.25457	1.71813e-05	0.000117401
Tmem8b	-0.62236	0.101885	0.999947	-0.0990428	0.842392	0.999818	-2.29435	1.73657e-05	0.0001186
Ska1	0.719871	0.158658	0.999947	0.56328	0.138158	0.972817	3.05319	1.74713e-05	0.000119259
Hdac2	-0.392127	0.214909	0.999947	0.225294	0.522035	0.999818	1.33748	1.74956e-05	0.000119363
Mrps10	0.124311	0.723741	0.999947	-0.0464243	0.921371	0.999818	1.16431	1.76515e-05	0.000120364
Thumpd1	-0.0914926	0.720847	0.999947	-0.0566292	0.866579	0.999818	1.38084	1.77977e-05	0.000121298
Ipo7	-0.0380406	0.814619	0.999947	0.0581639	0.667221	0.999818	1.16718	1.79947e-05	0.000122578
Bcap29	-0.153919	0.639156	0.999947	-0.159552	0.716494	0.999818	1.4804	1.80331e-05	0.000122776
Hmga1	0.324197	0.380879	0.999947	-0.329152	0.350196	0.999818	1.62691	1.81138e-05	0.000123262
Mrpl15	0.138776	0.639377	0.999947	-0.0160951	0.971223	0.999818	1.35955	1.81998e-05	0.000123783
Bloc1s4	-0.370412	0.40275	0.999947	0.552082	0.061986	0.749902	1.52903	1.83092e-05	0.000124463
Ctns	0.0305453	0.949345	0.999947	-0.245214	0.664137	0.999818	-1.35228	1.83247e-05	0.000124504
Kansl1	-0.522332	0.104504	0.999947	-0.383925	0.0880618	0.839216	-1.25325	1.83859e-05	0.000124855
Camsap2	0.243311	0.244569	0.999947	-0.0649774	0.890845	0.999818	1.02846	1.84646e-05	0.000125325
Mettl8	-0.394583	0.47244	0.999947	0.0310735	0.923048	0.999818	-2.05329	1.87081e-05	0.000126913
Ecm1	-0.17818	0.595076	0.999947	0.753984	0.126717	0.940658	2.15081	1.88468e-05	0.000127788
Ap3m2	-0.395956	0.325713	0.999947	0.483975	0.327466	0.999818	-2.78401	1.8872e-05	0.000127893
Kif1c	0.453515	0.209411	0.999947	-0.75247	0.0566687	0.725382	-1.65903	1.89286e-05	0.00012821
Pink1	-0.390255	0.433442	0.999947	-0.579584	0.270818	0.999818	-2.68202	1.89658e-05	0.000128397
Pld3	-0.494564	0.277196	0.999947	-0.438855	0.381473	0.999818	-1.94525	1.91337e-05	0.000129404
Tbc1d17	0.333606	0.478736	0.999947	-0.327843	0.550477	0.999818	-1.64753	1.91343e-05	0.000129404
Polr2f	-0.0595447	0.866036	0.999947	0.238277	0.576818	0.999818	1.70934	1.91692e-05	0.000129574
Fnbp1	-0.104931	0.317671	0.999947	-0.562945	0.0252187	0.500193	-1.36299	1.92279e-05	0.000129904
Pip4k2b	-0.118519	0.730092	0.999947	-0.349687	0.323051	0.999818	-1.24398	1.92984e-05	0.000130313
Rad23b	0.0712139	0.757461	0.999947	-0.0497164	0.854744	0.999818	1.36068	1.94678e-05	0.00013139
Sass6	-0.0667676	0.92066	0.999947	-0.276757	0.604288	0.999818	1.89529	1.95587e-05	0.000131936
Ms4a4b	-0.550766	0.0640286	0.999947	2.28791	2.97706e-06	0.00101861	0.935845	1.97486e-05	0.000133149
Ccdc28b	-0.615403	0.186685	0.999947	-0.534925	0.207156	0.999818	-1.71618	1.9785e-05	0.000133326
Mccc2	0.15383	0.677115	0.999947	-0.0489438	0.922964	0.999818	-1.60725	1.98738e-05	0.000133856
Susd1	-0.0892999	0.817254	0.999947	-0.0232434	0.968504	0.999818	-1.70924	1.98963e-05	0.00013394
Fignl1	0.0892259	0.820665	0.999947	0.662652	0.0828149	0.819794	1.68753	1.99486e-05	0.000134223
Gatad1	-0.159923	0.692744	0.999947	0.981536	0.0396469	0.612104	1.87549	2.0022e-05	0.000134585
Dcp2	0.274765	0.264211	0.999947	0.133377	0.682337	0.999818	1.25397	2.00228e-05	0.000134585
Smg6	-0.184624	0.598258	0.999947	-0.485183	0.237972	0.999818	-1.40158	2.00602e-05	0.000134767
F8a	-0.236626	0.549538	0.999947	0.105652	0.820955	0.999818	-1.62312	2.02206e-05	0.000135776
Mrpl13	-0.108622	0.772046	0.999947	0.427938	0.366456	0.999818	1.91915	2.05498e-05	0.000137916
Tubb2a	0.937615	0.109475	0.999947	0.513975	0.259713	0.999818	2.33809	2.0566e-05	0.000137954
Tec	0.753348	0.0892925	0.999947	-0.318275	0.448661	0.999818	-1.76506	2.06023e-05	0.000138128
Scml4	-0.921716	0.0467587	0.999947	0.204767	0.644399	0.999818	-1.98427	2.07128e-05	0.000138798
Cfb	2.84859	0.29173	0.999947	7.96523	0.000191769	0.0241411	7.12411	2.08528e-05	0.000139594
Tbc1d12	0.0862975	0.85508	0.999947	-0.515895	0.338892	0.999818	-1.59832	2.08489e-05	0.000139594
Padi4	1.43757	0.0514438	0.999947	-0.0455634	0.955901	0.999818	-1.9074	2.09168e-05	0.000139951
Hcst	-0.120948	0.778734	0.999947	-0.015091	0.978052	0.999818	-1.30557	2.09286e-05	0.000139959
Dcaf6	0.0449247	0.929249	0.999947	-0.305261	0.613816	0.999818	-2.18346	2.10643e-05	0.000140653
Lamtor3	0.29902	0.446632	0.999947	0.35	0.27798	0.999818	1.7183	2.10604e-05	0.000140653
Dopey2	-0.0146017	0.975164	0.999947	-0.198133	0.522187	0.999818	-2.41735	2.10601e-05	0.000140653
Gm45208	-0.156961	0.629478	0.999947	0.217106	0.626142	0.999818	-1.18952	2.10985e-05	0.00014081
Mlx	0.0960878	0.739261	0.999947	0.956365	0.0371514	0.593	1.5146	2.11976e-05	0.0001414
Pcyt1a	0.503984	0.24517	0.999947	0.219041	0.493054	0.999818	2.02382	2.13072e-05	0.000142059
Pnpt1	-0.00484591	0.988215	0.999947	0.117416	0.600892	0.999818	1.62864	2.1332e-05	0.000142152
Rbm8a	-0.0213952	0.950574	0.999947	0.733593	0.0281927	0.523231	1.67673	2.13938e-05	0.000142492
Ccl5	1.87662	0.114497	0.999947	2.48112	0.00420599	0.192869	2.13943	2.16054e-05	0.000143829
Cct8	0.0262801	0.868513	0.999947	0.227565	0.336104	0.999818	1.27289	2.16444e-05	0.000144016
Gabbr1	-0.811581	0.175742	0.999947	-0.812872	0.0228109	0.481629	-4.17517	2.1668e-05	0.0001441
Trnt1	-0.00247635	0.992888	0.999947	0.606098	0.185081	0.999818	1.6114	2.16915e-05	0.000144183
Tmem164	-0.100268	0.741393	0.999947	-0.267933	0.397324	0.999818	-1.40866	2.17444e-05	0.000144462
Tomm22	0.187691	0.549809	0.999947	0.249246	0.268906	0.999818	1.33157	2.17738e-05	0.000144585
Ccpg1	0.118018	0.798583	0.999947	0.00420767	0.991602	0.999818	-1.94325	2.182e-05	0.000144819
Snx14	-0.161378	0.635449	0.999947	-0.186538	0.659618	0.999818	-2.06881	2.20831e-05	0.000146491
Rbbp8	0.319831	0.242332	0.999947	0.40918	0.406221	0.999818	1.75828	2.21022e-05	0.000146544
Gmps	0.0978877	0.69888	0.999947	0.401744	0.180779	0.999818	1.48213	2.21181e-05	0.000146576
E2f6	-0.00205414	0.995355	0.999947	-0.0476197	0.915453	0.999818	1.46121	2.21904e-05	0.000146981
Dhfr	0.569308	0.116158	0.999947	0.667919	0.0652854	0.772214	1.70059	2.27379e-05	0.000150456
Grpel1	-0.145243	0.631027	0.999947	0.37978	0.288693	0.999818	1.42431	2.28121e-05	0.000150871
Tcof1	0.20982	0.420636	0.999947	-0.661016	0.018074	0.431861	1.14003	2.31937e-05	0.000153318
Ddx1	-0.116522	0.635653	0.999947	0.234861	0.418141	0.999818	0.747956	2.32944e-05	0.000153907
March7	-0.191739	0.552909	0.999947	0.181465	0.652291	0.999818	-1.58581	2.34109e-05	0.000154534
Atp1a1	-0.260676	0.197788	0.999947	0.0456391	0.786947	0.999818	0.983172	2.34128e-05	0.000154534
Hat1	-0.197648	0.513424	0.999947	0.675024	0.0185927	0.432998	1.67487	2.34541e-05	0.000154729
Lims1	0.502933	0.0159923	0.999947	-0.177238	0.696293	0.999818	-1.25042	2.35262e-05	0.000155127
Mob3c	0.0447039	0.874982	0.999947	-0.329989	0.306474	0.999818	-3.12935	2.37695e-05	0.000156653
Dhx30	0.107867	0.682035	0.999947	-0.159471	0.609541	0.999818	1.08558	2.37917e-05	0.000156721
Etfbkmt	-0.334305	0.516263	0.999947	-0.029304	0.954789	0.999818	-2.63276	2.40491e-05	0.000158337
Gm20547	3.30038	0.263712	0.999947	5.49757	0.00020925	0.0260956	6.6469	2.42387e-05	0.000159506
Cep350	-0.147023	0.694824	0.999947	-0.0683926	0.847772	0.999818	-1.41142	2.43559e-05	0.000160197
Itga4	0.0388872	0.888438	0.999947	0.604156	0.070984	0.78672	1.6153	2.46481e-05	0.000162038
Arid5a	-0.166038	0.717204	0.999947	-0.453601	0.439214	0.999818	-1.49406	2.46795e-05	0.000162164
Myo1d	-0.251961	0.571895	0.999947	-0.800456	0.203607	0.999818	-2.17312	2.47613e-05	0.00016262
Chpt1	0.202388	0.546407	0.999947	-0.0821204	0.840836	0.999818	-1.66777	2.48557e-05	0.000163159
Snx32	-0.570479	0.3106	0.999947	-0.384508	0.630532	0.999818	-1.52677	2.50076e-05	0.000164074
Plekhn1	-0.0357398	0.933076	0.999947	-1.10621	0.0622798	0.751412	-3.00388	2.50379e-05	0.000164191
Sars	0.0467157	0.830077	0.999947	0.318138	0.281036	0.999818	1.12949	2.50996e-05	0.000164514
Rcan3	-0.0138608	0.966154	0.999947	0.597128	0.249509	0.999818	-1.45849	2.53169e-05	0.000165856
Lat	-0.122092	0.31354	0.999947	1.06293	0.00599278	0.241594	1.39162	2.54605e-05	0.000166714
Gmppb	0.06756	0.769163	0.999947	0.643567	0.222332	0.999818	1.04021	2.55323e-05	0.000167101
Agpat5	-0.2021	0.578339	0.999947	-0.218354	0.676933	0.999818	0.961848	2.55582e-05	0.000167187
Cd300lf	0.687548	0.341209	0.999947	-1.02916	0.0759641	0.798987	-2.58682	2.56135e-05	0.000167466
Bmf	-0.653118	0.345662	0.999947	-0.544427	0.435698	0.999818	-1.91301	2.56643e-05	0.000167643
Cdc42bpb	0.226354	0.712494	0.999947	0.684173	0.17232	0.999818	-2.01373	2.56661e-05	0.000167643
Dynll2	-0.619092	0.0637471	0.999947	0.594962	0.0369142	0.591337	1.4175	2.58227e-05	0.000168583
Myo19	0.231978	0.421279	0.999947	0.10397	0.835005	0.999818	2.23148	2.58451e-05	0.000168645
Tap2	0.304314	0.235446	0.999947	-0.21038	0.603866	0.999818	1.44213	2.58835e-05	0.000168813
Rps27l	-0.164991	0.602542	0.999947	0.0630648	0.853295	0.999818	1.89671	2.60355e-05	0.00016972
[truncated: 2,833 more rows]

## Sheet: Table S2. mRNA abundance
Table S2. Differentially expressed genes in Zfp36/Zfp36l1 dKO, with FDR-adjusted p value < 0.05. A higher stringency threshold of FDR-adjusted p value < 0.001 was used for some downstream analysis; genes passing this threshold are italicised. Genes comprising a B cell signature1 are shown in red: we noted numerous B cell specific genes amongst the most strongly decreased genes. This likely reflec…
								1. Palmer, C., Diehn, M., Alizadeh, A.A., and Brown, P.O. (2006). Cell-type specific gene expression profiles of leukocytes in human peripheral blood. BMC Genomics 7, 115, 10.1186/1471-2164-7-115.
Gene	Base mean	Shrunken log2 fold change (Zfp36/ Zfp36l1 dKO/Ctrl)	Standard error (L2FC)	Wald statistic	P value	FDR adjusted p value
Increased genes
Cish	1074.08	3.10752	0.0912034	33.3732	3.35478e-244	1.47398e-240
Igfbp4	3610.99	1.69116	0.0551219	30.6528	2.42341e-206	7.98575e-203
Gm4951	433.213	4.1508	0.128467	24.8577	2.13581e-136	5.63043e-133
Gm4841	403.024	2.96108	0.118094	23.7608	8.49168e-125	1.86548e-121
Ly6c1	349.478	3.05743	0.124303	22.8579	1.22065e-115	2.29849e-112
Lta	1031.43	1.69339	0.0817667	20.6404	1.19002e-94	1.9607e-91
Gimap7	1630.93	1.63338	0.0830417	19.6339	7.9378e-86	9.51165e-83
Ms4a4c	1018.99	1.56617	0.0826763	18.8915	1.33958e-79	1.47142e-76
Socs2	274.29	2.36463	0.130121	17.5536	5.58369e-69	4.90657e-66
Usp18	322.439	2.09936	0.120391	17.0879	1.8277e-65	1.50568e-62
Ifng	277.809	2.48674	0.140687	17.0051	7.52473e-65	5.83432e-62
Il2ra	11248.4	1.00772	0.0621003	16.2259	3.30814e-59	2.29498e-56
Casp4	579.27	1.56662	0.0970694	16.06	4.86704e-58	3.05488e-55
Atp8b4	675.131	1.51699	0.0945229	15.9869	1.57762e-57	9.45208e-55
Vim	2770.1	1.29858	0.0838968	15.4698	5.55068e-54	2.92654e-51
Eno1	19909.9	0.782196	0.0506902	15.4305	1.02002e-53	4.97958e-51
Ifit1bl1	232.662	1.99814	0.128369	15.1852	4.43082e-52	1.94675e-49
Ube2l6	204.94	2.08626	0.135384	14.9211	2.40111e-50	9.89031e-48
Stk39	2331.34	0.97055	0.0652641	14.8656	5.51421e-50	2.13773e-47
Txnrd1	7538.85	0.790675	0.0534483	14.7922	1.64425e-49	6.19223e-47
Drc1	133.553	2.49867	0.149331	14.7307	4.09709e-49	1.45956e-46
Ccnd3	5138.89	0.755894	0.0527188	14.3369	1.28605e-46	4.34652e-44
Egln3	299.983	1.81442	0.125245	14.2922	2.44594e-46	8.05997e-44
Gm12185	649.006	1.63716	0.115144	14.1574	1.68133e-45	5.40528e-43
Sema7a	583.005	1.44967	0.102165	14.1348	2.3169e-45	7.27121e-43
Dna2	2078.69	0.886855	0.0632152	14.0243	1.10657e-44	3.31494e-42
Sell	5400.09	0.967445	0.069342	13.9498	3.15524e-44	9.04114e-42
Zbp1	2656.77	0.89158	0.0641318	13.8984	6.47704e-44	1.81646e-41
Il12rb2	251.02	2.00841	0.143298	13.7715	3.78378e-43	9.9748e-41
Fam71b	222.974	1.75411	0.126106	13.6603	1.75215e-42	4.35757e-40
Pim3	1381.17	1.14425	0.083822	13.6396	2.32741e-42	5.68103e-40
Mov10	767.181	1.18364	0.0866745	13.631	2.62143e-42	6.28238e-40
Treml2	829.007	1.33968	0.0981906	13.6152	3.25459e-42	7.66048e-40
Cd40lg	3416.12	0.960473	0.0706668	13.5884	4.68979e-42	1.08449e-39
H2-T24	435.234	1.62053	0.11872	13.5619	6.74033e-42	1.50584e-39
Pim1	1449.76	1.25508	0.0939204	13.3507	1.17288e-40	2.53438e-38
Mthfd2	5054.27	0.88912	0.0667556	13.3174	1.83484e-40	3.9008e-38
Rmdn3	1518.05	0.876964	0.0670404	13.0749	4.58116e-39	9.5848e-37
Gbp3	1251.5	1.21974	0.0935743	13.0202	9.38793e-39	1.93347e-36
Bcl2	4507.8	0.749916	0.0576521	13.0062	1.12814e-38	2.2877e-36
Socs1	409.918	1.44124	0.110485	12.9726	1.74989e-38	3.49474e-36
Cd2	3464.37	0.736944	0.0568311	12.9655	1.9202e-38	3.77764e-36
Pik3cd	15012.4	0.688231	0.053491	12.866	6.99217e-38	1.33571e-35
Tbkbp1	278.207	1.79534	0.139866	12.6925	6.50994e-37	1.22582e-34
Hk2	1891.42	0.774506	0.0610599	12.6808	7.55741e-37	1.40302e-34
Gm4070	202.582	1.6739	0.131546	12.5122	6.40354e-36	1.11059e-33
Lif	1406.8	1.5817	0.152461	12.5074	6.80184e-36	1.16435e-33
Rrm2	10944.7	0.955063	0.0773129	12.3525	4.72155e-35	7.87782e-33
Acot7	2246.46	0.81345	0.0658497	12.3498	4.88035e-35	8.04098e-33
Tnfsf8	2512.68	0.897486	0.0728166	12.322	6.89653e-35	1.12226e-32
Eef1e1	2544.6	0.878231	0.0714716	12.2846	1.09549e-34	1.76094e-32
Ube2s	1478.64	0.982223	0.080802	12.149	5.80388e-34	9.10725e-32
Crybg1	1970.85	0.939661	0.0778281	12.0685	1.54906e-33	2.40213e-31
Larp1	12556.9	0.609128	0.0506046	12.0367	2.27819e-33	3.49173e-31
Atp2a2	11405.5	0.63932	0.0532325	12.0096	3.16343e-33	4.79278e-31
Btg3	307.897	1.32957	0.110354	11.9726	4.94792e-33	7.4112e-31
Anxa2	1240.58	1.01566	0.0849922	11.9412	7.21599e-33	1.05682e-30
Rras2	1332.75	0.876425	0.0736455	11.8942	1.26801e-32	1.83666e-30
Gzmb	387.098	1.70124	0.15489	11.854	2.05121e-32	2.93881e-30
Manf	2739.01	0.751163	0.0642654	11.6864	1.49648e-31	2.0547e-29
F830016B08Rik	81.6454	2.17109	0.154517	11.6579	2.09199e-31	2.81373e-29
Wars	4174.34	0.630511	0.0544451	11.5797	5.22006e-31	6.88055e-29
Nr4a3	4128.16	0.9226	0.0797737	11.5631	6.33665e-31	8.26964e-29
Srm	4675.79	0.674768	0.0585526	11.5233	1.00703e-30	1.30134e-28
Got1	3515.41	0.65598	0.0572141	11.4641	1.99792e-30	2.50806e-28
Gsr	2426.01	0.656757	0.0579194	11.3375	8.56015e-30	1.03515e-27
Cdkn1a	1435.55	1.09223	0.0970414	11.2477	2.37779e-29	2.79836e-27
Slc2a1	2736.76	0.687296	0.0614164	11.1891	4.60885e-29	5.37604e-27
Paf1	3275.55	0.646806	0.0578182	11.1858	4.78618e-29	5.53392e-27
Aldoa	27475.4	0.528471	0.047364	11.1576	6.57457e-29	7.47064e-27
Crem	1119.05	0.914434	0.0830455	11.0039	3.65759e-28	4.05132e-26
Smad3	871.344	0.863463	0.0785087	10.9896	4.29028e-28	4.71252e-26
Agpat3	4273.17	0.58392	0.0533307	10.9484	6.76658e-28	7.31068e-26
Ifi47	12315.1	0.811426	0.0741622	10.9408	7.35749e-28	7.88448e-26
Mllt11	635.943	0.957224	0.0878027	10.8865	1.33652e-27	1.39815e-25
Ccl3	1027.84	1.47648	0.153355	10.8343	2.36854e-27	2.45824e-25
Eaf1	3026.48	0.598562	0.0554083	10.8017	3.37788e-27	3.39877e-25
Mtbp	2194.14	0.633026	0.0585914	10.8024	3.35267e-27	3.39877e-25
Vdac2	5952.5	0.537023	0.0498841	10.765	5.03677e-27	4.9917e-25
Socs3	246.801	1.35613	0.12547	10.7258	7.70346e-27	7.57756e-25
Cbwd1	841.286	0.87244	0.0813625	10.7141	8.74273e-27	8.53614e-25
Timm17a	2098.47	0.728023	0.0679705	10.7086	9.27938e-27	8.99349e-25
Tgtp2	876.046	1.24811	0.116514	10.6969	1.05274e-26	1.01286e-24
Gbp2	27735.4	1.48334	0.139271	10.6903	1.13001e-26	1.07933e-24
Dtx3l	3164.3	0.63213	0.0591749	10.6812	1.24668e-26	1.17375e-24
D630039A03Rik	93.8438	1.69521	0.153482	10.6768	1.30658e-26	1.22142e-24
Acsl4	5821.77	0.527006	0.0493932	10.6692	1.41829e-26	1.31652e-24
Chsy1	1653.45	0.760814	0.0713913	10.6536	1.677e-26	1.54577e-24
Ak4	643.363	0.984848	0.0927626	10.6018	2.92275e-26	2.65688e-24
Pvr	1416.73	0.704806	0.0677212	10.4042	2.37213e-25	2.09846e-23
Enc1	1348.82	0.753957	0.0733314	10.2773	8.92003e-25	7.73519e-23
Mak16	4244.95	0.532447	0.0519117	10.2562	1.10939e-24	9.55747e-23
Plscr1	384.142	1.20561	0.117297	10.2423	1.28104e-24	1.09645e-22
Slc16a3	1889.41	0.804547	0.0788048	10.2065	1.85382e-24	1.57647e-22
Itk	13011.5	0.452004	0.0443505	10.1915	2.16338e-24	1.82792e-22
Slc25a25	1094.29	0.728137	0.0716652	10.1558	3.12164e-24	2.62079e-22
Kcnab2	6090.36	0.480063	0.0472747	10.1545	3.16512e-24	2.62781e-22
Cycs	2112.7	0.71512	0.0704117	10.1543	3.16988e-24	2.62781e-22
Ly6a	7375.47	1.51317	0.154923	10.1508	3.28626e-24	2.70726e-22
Ldha	52768.8	0.592386	0.0585159	10.1235	4.34725e-24	3.53711e-22
Hspd1	30713.1	0.602414	0.0602307	10.0017	1.49826e-23	1.19688e-21
Ccne1	3082.97	0.763423	0.0768198	9.93637	2.89176e-23	2.28241e-21
Fasn	16185.3	0.488022	0.0493428	9.89035	4.58437e-23	3.53372e-21
H2-Q7	3707.82	0.694971	0.0703296	9.88048	5.05894e-23	3.87685e-21
Cxcl9	55.8404	1.76101	0.155101	9.86777	5.74266e-23	4.37537e-21
Cct7	14469	0.557844	0.0565993	9.8559	6.46376e-23	4.89649e-21
Plk1	1324.53	1.05109	0.106716	9.84401	7.2751e-23	5.4796e-21
1810037I17Rik	1956.99	0.736562	0.0749171	9.82951	8.40289e-23	6.2931e-21
Aurkb	2769.05	0.831819	0.084652	9.82453	8.82874e-23	6.57467e-21
Nolc1	10618.1	0.46703	0.0476687	9.79726	1.15681e-22	8.56625e-21
Fam26f	120.432	1.45391	0.146188	9.77501	1.44138e-22	1.06139e-20
Ptgs2	106.796	1.50294	0.155105	9.76739	1.55397e-22	1.13794e-20
Osm	253.307	1.2285	0.125577	9.72791	2.29259e-22	1.66037e-20
Psmb8	6403.57	0.619788	0.0641943	9.65443	4.70783e-22	3.35427e-20
Prkca	8485.48	0.595901	0.0617807	9.64508	5.15728e-22	3.65474e-20
Notch1	8231.16	0.524767	0.0544527	9.63682	5.5895e-22	3.93985e-20
Slfn9	954.523	0.832872	0.0864011	9.63319	5.79025e-22	4.05964e-20
Ebna1bp2	4240.13	0.610159	0.0633742	9.62729	6.1328e-22	4.27706e-20
Pgk1	19858.8	0.575907	0.0598938	9.61536	6.88658e-22	4.75246e-20
Dck	5264.26	0.625716	0.0650839	9.61348	7.01349e-22	4.81483e-20
Ccl4	1062.38	1.44496	0.15255	9.61126	7.16696e-22	4.8947e-20
Serpinb9	707.301	0.91129	0.0949115	9.59158	8.67452e-22	5.89375e-20
Mrto4	2647.9	0.55653	0.0583111	9.54323	1.38448e-21	9.21655e-20
Phgdh	6826.03	0.512795	0.0537561	9.53907	1.44117e-21	9.54577e-20
E2f8	2220.02	0.803637	0.0842978	9.53114	1.55565e-21	1.02015e-19
Parp14	3926.52	0.637539	0.0669706	9.51876	1.75253e-21	1.13236e-19
Dut	5770.53	0.609635	0.0647385	9.41643	4.66705e-21	2.95752e-19
Atf3	86.432	1.46697	0.152781	9.38774	6.13014e-21	3.84769e-19
Prc1	1639.45	0.8829	0.0944573	9.34382	9.29223e-21	5.7774e-19
Orc6	2843.97	0.538505	0.0576432	9.34131	9.51492e-21	5.88808e-19
Tmem109	2311.91	0.598614	0.0642937	9.30952	1.28413e-20	7.87262e-19
Glipr2	1492.9	0.726597	0.0781173	9.29838	1.42598e-20	8.62193e-19
P4ha1	1602.19	0.630839	0.0678659	9.29327	1.49616e-20	9.00499e-19
Lfng	1738.48	0.611424	0.065817	9.28824	1.56864e-20	9.39827e-19
Rhoq	216.616	1.19966	0.128712	9.26109	2.02346e-20	1.20684e-18
Ctps	3718.35	0.589851	0.0639462	9.22349	2.87577e-20	1.70746e-18
Tomm20	3360.45	0.54631	0.0595613	9.1716	4.66049e-20	2.73022e-18
Eif1	8246.32	0.449566	0.0490388	9.1674	4.84578e-20	2.8262e-18
Pkm	54875.8	0.445827	0.0487971	9.13632	6.46159e-20	3.73554e-18
Eno3	667.355	0.755049	0.082652	9.12802	6.97656e-20	4.01563e-18
Fdps	2308.94	0.662703	0.0725954	9.12728	7.02411e-20	4.02543e-18
Magohb	706.03	0.824192	0.0902449	9.12509	7.16779e-20	4.08999e-18
Mdm2	3383.34	0.501479	0.0552502	9.07597	1.12666e-19	6.37362e-18
Enpp4	998.134	0.689009	0.0759834	9.06383	1.25946e-19	7.06425e-18
Kif14	1131.91	0.84086	0.092846	9.05186	1.40557e-19	7.81723e-18
H2-Q6	1599.61	0.78961	0.0874121	9.02991	1.71805e-19	9.51498e-18
Gtf2e2	1794.06	0.675587	0.0748807	9.02035	1.87491e-19	1.02971e-17
Kmt5a	3840.78	0.511871	0.0567698	9.01619	1.9475e-19	1.06514e-17
Tacc2	2949.48	0.53601	0.0596493	8.98525	2.58152e-19	1.40029e-17
Nampt	4025.75	0.657428	0.073303	8.9678	3.02493e-19	1.62741e-17
Mapre2	2635.42	0.627323	0.0700905	8.94912	3.58311e-19	1.91988e-17
Casp1	306.277	1.14217	0.127569	8.92136	4.60596e-19	2.44803e-17
Anln	745.97	0.842853	0.094406	8.92084	4.62748e-19	2.44959e-17
Pbk	1389.78	0.892355	0.100105	8.91049	5.08095e-19	2.67888e-17
Rangap1	7001.65	0.559689	0.0629245	8.89435	5.87608e-19	3.07352e-17
Birc5	2173.06	0.803151	0.0903665	8.88569	6.35224e-19	3.29641e-17
Incenp	4258.18	0.643074	0.0723665	8.88575	6.34883e-19	3.29641e-17
Il15ra	433.451	0.882942	0.099254	8.88	6.6858e-19	3.45591e-17
Etv6	2786.1	0.645463	0.0727984	8.86527	7.63185e-19	3.92951e-17
Ybx3	7199.31	0.507703	0.0573353	8.85471	8.38989e-19	4.303e-17
Parp9	1916.61	0.7329	0.0828102	8.84801	8.909e-19	4.55153e-17
Gm43738	2236.65	0.60707	0.0686136	8.84647	9.03275e-19	4.59694e-17
Trib2	1728.32	0.766593	0.0867049	8.83868	9.68521e-19	4.89122e-17
Prps1	2807.4	0.568695	0.064419	8.82729	1.07247e-18	5.3955e-17
Dlgap5	1858.01	0.68768	0.0779445	8.82076	1.13687e-18	5.69774e-17
Pank3	3267.35	0.492123	0.0558854	8.80537	1.30423e-18	6.46279e-17
Creld2	1165.61	0.614092	0.0697451	8.8023	1.34036e-18	6.61694e-17
Pfkp	10522.9	0.487204	0.0553738	8.79828	1.38928e-18	6.80747e-17
Tubg1	2875.21	0.581335	0.0661412	8.78857	1.51479e-18	7.39498e-17
Slfn1	3312.18	0.4538	0.051654	8.78495	1.56428e-18	7.6084e-17
Mdh2	8908.03	0.419397	0.0478129	8.77152	1.76264e-18	8.51041e-17
Tpi1	13363.8	0.594952	0.0679432	8.75648	2.0144e-18	9.69046e-17
Dnajb11	3835.38	0.4764	0.0544812	8.74389	2.25222e-18	1.07951e-16
Tnf	1976.42	0.662843	0.0759607	8.72426	2.67929e-18	1.27955e-16
Pim2	5647.06	0.443297	0.0508873	8.7111	3.00933e-18	1.42684e-16
Angptl2	2282.92	0.767467	0.0882098	8.69857	3.36089e-18	1.58781e-16
Foxm1	2151.05	0.59187	0.0681384	8.68511	3.78376e-18	1.77487e-16
Yrdc	1414.91	0.66523	0.0765785	8.68469	3.79774e-18	1.77511e-16
Hsp90b1	17670.4	0.541996	0.0625544	8.66427	4.54398e-18	2.10155e-16
Gtse1	1508.45	0.715784	0.0828276	8.63955	5.64369e-18	2.59197e-16
Polr2c	1657.92	0.555363	0.0643919	8.62343	6.49791e-18	2.96363e-16
Rcn1	570.447	0.757283	0.0880063	8.59692	8.18869e-18	3.69641e-16
Iigp1	10819.2	1.24914	0.14631	8.58209	9.31654e-18	4.16276e-16
Lyar	4023.69	0.57444	0.0669602	8.57838	9.62161e-18	4.28454e-16
Degs1	1487.61	0.598166	0.0697372	8.57556	9.86017e-18	4.37599e-16
Lysmd2	251.191	1.10664	0.128632	8.56882	1.04553e-17	4.62455e-16
Aurka	897.8	0.876414	0.102226	8.56758	1.05684e-17	4.65892e-16
Tpm3	21905.6	0.384335	0.044944	8.55138	1.21625e-17	5.34379e-16
Ggta1	707.006	0.801059	0.0938905	8.52488	1.52964e-17	6.6984e-16
Klf6	1677.15	0.72652	0.0854983	8.49514	1.97695e-17	8.62854e-16
Il10ra	225.456	1.16343	0.136305	8.49291	2.01532e-17	8.76697e-16
Cdc45	3789.45	0.53492	0.0630917	8.47802	2.2905e-17	9.90612e-16
Gata1	141.424	1.22581	0.143339	8.47441	2.36282e-17	1.01779e-15
Tigar	941.884	0.714422	0.0842777	8.473	2.39148e-17	1.02678e-15
Foxp3	166.205	1.20961	0.142014	8.46014	2.67062e-17	1.13921e-15
Ifi35	1265.72	0.606288	0.0716607	8.45835	2.71197e-17	1.15311e-15
Clspn	4565.32	0.555162	0.0656664	8.45389	2.8175e-17	1.19413e-15
Tfrc	26345.5	0.512225	0.0606619	8.44386	3.07017e-17	1.29705e-15
Ccne2	2260.34	0.736749	0.0873797	8.43006	3.45489e-17	1.45492e-15
Prelid3b	3750.35	0.574507	0.0682304	8.41955	3.77933e-17	1.57643e-15
Hmgcr	6800.55	0.420592	0.0499813	8.41478	3.9362e-17	1.63154e-15
Oas3	180.205	1.21371	0.143714	8.3999	4.46862e-17	1.84642e-15
Cltb	850.468	0.693594	0.0825781	8.39484	4.6653e-17	1.92167e-15
Igtp	12457.1	1.04446	0.124632	8.38446	5.09587e-17	2.07953e-15
Ccnf	2182.62	0.677716	0.0808173	8.38449	5.09441e-17	2.07953e-15
Hsph1	6362.93	0.448464	0.0536239	8.36294	6.11722e-17	2.48862e-15
Mapk1ip1l	4730.87	0.421922	0.0504607	8.36118	6.20921e-17	2.51827e-15
Myc	4708.94	0.579858	0.0697241	8.31598	9.09949e-17	3.65672e-15
Kif1b	2462.68	0.51498	0.0619403	8.31335	9.30382e-17	3.72746e-15
Kifc1	1213.34	0.663935	0.0801842	8.27772	1.25559e-16	4.96993e-15
Mafk	1259.27	0.554773	0.0674817	8.21935	2.04615e-16	8.05083e-15
Plk3	1616.84	0.650217	0.0791335	8.21497	2.12211e-16	8.30014e-15
Ppp5c	4088.1	0.431993	0.0526903	8.19844	2.43531e-16	9.44113e-15
E2f2	2690.8	0.551888	0.0673294	8.19618	2.48139e-16	9.5635e-15
Zbtb32	260.557	1.05238	0.128499	8.16296	3.26917e-16	1.25264e-14
Ppa1	4573.02	0.541294	0.0663759	8.15458	3.50401e-16	1.33874e-14
Iqgap2	1726.74	0.542679	0.0666626	8.13953	3.96812e-16	1.51167e-14
Xdh	230.596	0.983459	0.120421	8.13299	4.18838e-16	1.59098e-14
Gbp5	4430.61	1.11536	0.137757	8.10937	5.08836e-16	1.92729e-14
Pfdn4	997.552	0.707024	0.0873287	8.09299	5.82165e-16	2.19871e-14
Eif4a1	28647.5	0.432817	0.0535266	8.08598	6.16643e-16	2.31566e-14
Chchd4	1388.79	0.670908	0.0829848	8.08225	6.35851e-16	2.36756e-14
Cep76	1002.34	0.688599	0.0851677	8.08237	6.35207e-16	2.36756e-14
Gfpt1	3539.27	0.44933	0.0556274	8.0771	6.63274e-16	2.46271e-14
Ppp1r16b	5763.95	0.482506	0.0597599	8.07378	6.81544e-16	2.52344e-14
Pmaip1	406.504	0.819548	0.101579	8.05514	7.93867e-16	2.93108e-14
Ezr	7855.52	0.497138	0.0617287	8.05341	8.0518e-16	2.96455e-14
Trim59	3383.85	0.482596	0.0599817	8.0453	8.60343e-16	3.15883e-14
Cenpi	1146.95	0.699812	0.0871159	8.03026	9.72665e-16	3.56131e-14
Fam72a	270.333	1.05449	0.131044	8.02364	1.02655e-15	3.74817e-14
Maff	200.393	1.00761	0.125117	8.01506	1.10085e-15	4.00837e-14
Slc7a5	4661.53	0.43272	0.0543746	7.95791	1.74976e-15	6.31878e-14
Nrp1	504.695	0.855199	0.10755	7.94119	2.00243e-15	7.13524e-14
Acod1	97.8444	1.21229	0.154919	7.93363	2.12823e-15	7.54093e-14
Itih5	342.373	0.998677	0.126218	7.89528	2.8967e-15	1.01546e-13
Fam60a	891.882	0.677018	0.0857102	7.89534	2.89532e-15	1.01546e-13
Ska2	1281.82	0.664782	0.0842821	7.8855	3.13285e-15	1.09533e-13
Kif22	1624.61	0.646404	0.0822494	7.85748	3.91952e-15	1.35956e-13
Hnrnpab	27615.9	0.550881	0.0701441	7.85351	4.04541e-15	1.39954e-13
Gpi1	16882.9	0.335938	0.0428301	7.84348	4.38213e-15	1.50812e-13
Rnf19b	1422.72	0.626854	0.0799337	7.84043	4.49016e-15	1.53727e-13
E2f7	901.191	0.748093	0.0954004	7.83784	4.58377e-15	1.56525e-13
Lgals3bp	794.977	0.901678	0.114984	7.83596	4.65287e-15	1.58474e-13
Casp7	1602.46	0.631489	0.0806611	7.82739	4.98106e-15	1.6878e-13
Tagln2	11513.4	0.527112	0.0673671	7.82436	5.10266e-15	1.72457e-13
Cdkn2d	642.687	0.806349	0.103163	7.81021	5.70922e-15	1.92463e-13
Shmt2	7345.11	0.395988	0.0508087	7.79361	6.51219e-15	2.18972e-13
Nomo1	4100.49	0.400255	0.0514011	7.78671	6.87755e-15	2.30669e-13
Nefh	3625.52	0.434323	0.055884	7.77156	7.75228e-15	2.58691e-13
Tuba4a	6649.92	0.438567	0.0564402	7.7703	7.82983e-15	2.60619e-13
Stat3	8030.54	0.385007	0.0495908	7.76353	8.2595e-15	2.74228e-13
B4galt5	1589.4	0.495742	0.0639094	7.75607	8.76045e-15	2.89402e-13
BC031181	1523.83	0.521257	0.0673451	7.73888	1.00298e-14	3.30506e-13
Calr	19429.7	0.352293	0.0455446	7.73508	1.03341e-14	3.38841e-13
Anxa6	4472.26	0.44983	0.058151	7.73521	1.03233e-14	3.38841e-13
Espl1	2357.5	0.580407	0.0751509	7.7225	1.14068e-14	3.73084e-13
Thy1	2587.87	0.482713	0.0626337	7.70651	1.29307e-14	4.20839e-13
Rexo2	3821.89	0.4915	0.063786	7.70511	1.30733e-14	4.24431e-13
Nup88	4038.19	0.441291	0.0573554	7.6937	1.42937e-14	4.61779e-13
Nup107	4568.24	0.489137	0.0636557	7.68385	1.54374e-14	4.97507e-13
Gfm1	2951.5	0.446838	0.0581542	7.6833	1.55042e-14	4.98441e-13
Bub1	2234.22	0.694108	0.0903733	7.67926	1.60013e-14	5.12025e-13
Kif2c	1226.98	0.809727	0.105407	7.67923	1.60044e-14	5.12025e-13
Polr2g	2362.06	0.492005	0.0642107	7.66179	1.83357e-14	5.85188e-13
Fancd2	2432.51	0.52187	0.0681469	7.65732	1.89854e-14	6.04461e-13
Rrn3	3334.99	0.429875	0.0561424	7.65655	1.90995e-14	6.06629e-13
Fxr2	2758.84	0.434224	0.0568722	7.63473	2.26295e-14	7.17018e-13
Gbp7	2430.98	1.03633	0.13589	7.63339	2.28668e-14	7.228e-13
Cep55	1468.87	0.68066	0.0892921	7.62104	2.51641e-14	7.91618e-13
Prpf31	4383.63	0.415321	0.0545047	7.6197	2.54261e-14	7.97956e-13
Atp10a	2975.54	0.445133	0.058432	7.61756	2.58512e-14	8.09369e-13
Gbp10	544.445	0.923718	0.121157	7.61452	2.64664e-14	8.26667e-13
Stip1	10610.8	0.456982	0.0600305	7.61241	2.69033e-14	8.38328e-13
Mybl2	1770.45	0.489148	0.0643008	7.60635	2.81942e-14	8.72365e-13
Tcf19	3463.33	0.520965	0.0685082	7.60414	2.86814e-14	8.85361e-13
St6galnac4	1986.91	0.508392	0.0675416	7.52634	5.21828e-14	1.5885e-12
Arhgap11a	2921.14	0.57278	0.0761124	7.52474	5.28254e-14	1.60436e-12
Sept11	7669.97	0.435768	0.0579269	7.52259	5.37035e-14	1.62728e-12
Pgam1	2997.87	0.453821	0.0603811	7.51557	5.66624e-14	1.70908e-12
St3gal4	1501.35	0.522634	0.0695737	7.51084	5.87498e-14	1.76484e-12
Rrp9	2116.81	0.537143	0.0715094	7.51077	5.8779e-14	1.76484e-12
F2r	702.527	0.64234	0.0855816	7.50188	6.29066e-14	1.88448e-12
Kif20a	2519.05	0.713187	0.0950912	7.4991	6.42575e-14	1.92059e-12
Tapt1	2992.69	0.438221	0.058451	7.49682	6.53847e-14	1.94985e-12
Eif2b3	1050.46	0.578097	0.0772994	7.47668	7.62258e-14	2.25782e-12
Lrrc59	4781.47	0.436584	0.0584249	7.47236	7.87703e-14	2.32796e-12
Rrp1b	3659.12	0.399309	0.0534611	7.4689	8.08688e-14	2.37931e-12
Pmepa1	900.415	0.647735	0.086695	7.46819	8.13037e-14	2.38678e-12
Vdac1	6015.69	0.373972	0.0500886	7.46612	8.25911e-14	2.41382e-12
Cdc25a	3236.4	0.47202	0.0634551	7.43819	1.02077e-13	2.97014e-12
Tk1	2277.91	0.51342	0.0690454	7.43538	1.04266e-13	3.02716e-12
Crabp2	176.057	1.08679	0.145924	7.42121	1.16053e-13	3.34724e-12
Nuak2	146.346	1.01215	0.135713	7.41001	1.26288e-13	3.63449e-12
Tmem64	1957.63	0.499661	0.067506	7.40095	1.35214e-13	3.86936e-12
Cdc20	971.433	0.791795	0.106939	7.40084	1.35329e-13	3.86936e-12
Uck2	5888.9	0.39704	0.0536515	7.40026	1.35922e-13	3.87789e-12
Nop2	5767.48	0.363724	0.0491676	7.39752	1.38752e-13	3.95009e-12
Atp6v1h	2575.33	0.482438	0.0652147	7.3971	1.39194e-13	3.95414e-12
Tomm40	3490.58	0.432942	0.0586237	7.3849	1.52573e-13	4.31558e-12
Usp31	2571.2	0.461752	0.0625485	7.38181	1.56156e-13	4.40748e-12
Racgap1	3255.87	0.578746	0.0784099	7.38046	1.57742e-13	4.44272e-12
Tfdp1	10806.2	0.42382	0.0574465	7.37757	1.61208e-13	4.53068e-12
Bysl	2379.16	0.483639	0.0657258	7.35791	1.86812e-13	5.22797e-12
Snu13	2833.77	0.455888	0.0620958	7.34131	2.11516e-13	5.88184e-12
Ifih1	989.805	0.735613	0.100171	7.34011	2.13413e-13	5.90965e-12
Hsd17b7	932	0.582237	0.0793069	7.33936	2.14616e-13	5.93051e-12
Fbxo5	2113.95	0.594615	0.0810461	7.3359	2.2024e-13	6.07319e-12
Spag5	1826.79	0.612388	0.0835513	7.32825	2.33181e-13	6.38994e-12
Nabp1	3041.81	0.404948	0.0552946	7.32316	2.42194e-13	6.60945e-12
Pfkfb3	2273.4	0.419135	0.0572422	7.32166	2.44927e-13	6.67022e-12
Chtf18	1753.17	0.452147	0.0618514	7.30948	2.6817e-13	7.28814e-12
Psmb9	5254.57	0.472627	0.0648359	7.28934	3.11473e-13	8.43024e-12
H2-T22	3910	0.415378	0.0570494	7.28087	3.31686e-13	8.95891e-12
Pin1	2206.63	0.55909	0.0768266	7.2767	3.42078e-13	9.22071e-12
Neb	101.023	1.09374	0.148896	7.27587	3.44207e-13	9.25917e-12
Elmo1	5453.31	0.36144	0.0496902	7.27374	3.49673e-13	9.38706e-12
Gpr146	425.051	0.714124	0.0983264	7.25489	4.01974e-13	1.07473e-11
Cd247	4711.55	0.394803	0.0545713	7.23443	4.67483e-13	1.24232e-11
Hras	1085.9	0.540247	0.0747673	7.22431	5.03647e-13	1.33037e-11
Tubb4b	7194.46	0.529679	0.0734121	7.21498	5.39432e-13	1.41639e-11
Larp4	5580.44	0.400259	0.0554977	7.21202	5.51297e-13	1.44466e-11
Slc37a1	1189.13	0.556942	0.0772765	7.20573	5.77324e-13	1.50986e-11
Spc25	1378.49	0.736879	0.102314	7.20028	6.00907e-13	1.56843e-11
Mxd1	974.022	0.575878	0.0799899	7.19734	6.13979e-13	1.59622e-11
Ago2	12103.3	0.350932	0.0487566	7.19757	6.12956e-13	1.59622e-11
Them6	577.167	0.679356	0.0943362	7.19695	6.15736e-13	1.59764e-11
Nol10	2872.54	0.402934	0.056131	7.17816	7.06565e-13	1.82255e-11
Irgm1	6642.9	0.981819	0.136957	7.17742	7.10392e-13	1.82884e-11
Kpna2	4129.79	0.64821	0.0903358	7.17508	7.22649e-13	1.85677e-11
Emp1	75.8374	1.11712	0.154513	7.16793	7.6138e-13	1.94869e-11
Ywhah	5729.26	0.478545	0.0668298	7.16045	8.04101e-13	2.04968e-11
Cdca3	1512.2	0.678837	0.0947888	7.16022	8.05505e-13	2.04968e-11
Canx	14742	0.320509	0.04476	7.16059	8.03303e-13	2.04968e-11
Kif4	2038.61	0.62274	0.0870898	7.14947	8.71153e-13	2.21246e-11
Myl12a	9573.49	0.418317	0.0585214	7.14803	8.80349e-13	2.23152e-11
Rrs1	2313.32	0.441115	0.0617746	7.14034	9.31009e-13	2.3554e-11
Ets2	1728.06	0.484463	0.0678547	7.13893	9.40614e-13	2.36608e-11
Ndc80	2054.36	0.615236	0.0862054	7.13598	9.61004e-13	2.41276e-11
Dnajc15	1564.33	0.551666	0.0774017	7.12626	1.03135e-12	2.57956e-11
Crip1	1399.97	0.54915	0.0771091	7.12043	1.07591e-12	2.6859e-11
Dnajc21	1744.45	0.552542	0.077612	7.11833	1.09244e-12	2.72203e-11
Atp6v1e1	1684.34	0.484586	0.0681927	7.1053	1.20066e-12	2.98601e-11
Slc7a1	6329.47	0.350112	0.0492891	7.10314	1.21949e-12	3.02715e-11
Tipin	4614.19	0.482503	0.0679607	7.09948	1.25229e-12	3.10272e-11
Cks2	1179.25	0.662099	0.0932968	7.09479	1.29548e-12	3.1977e-11
Klhl2	1251.46	0.511638	0.0721809	7.08689	1.37161e-12	3.3667e-11
Gprin3	192.899	0.966934	0.135952	7.08438	1.39668e-12	3.42186e-11
Tgds	896.568	0.561666	0.0792788	7.08259	1.41486e-12	3.45623e-11
Tmem65	1701.04	0.453593	0.0640371	7.08248	1.41595e-12	3.45623e-11
Srpr	5195	0.399755	0.0564477	7.0817	1.42402e-12	3.46949e-11
Mboat1	917.7	0.562038	0.0794138	7.07548	1.48935e-12	3.62197e-11
Ubap2	5147.15	0.339227	0.0479573	7.0734	1.51184e-12	3.66991e-11
Chmp5	1476.83	0.489252	0.0691658	7.07271	1.5194e-12	3.68148e-11
C1qbp	5888.19	0.392394	0.0555243	7.06693	1.58396e-12	3.83085e-11
Mcm10	3772.73	0.429492	0.0609103	7.05098	1.77659e-12	4.28102e-11
Slc20a1	3474.37	0.47084	0.0668139	7.04667	1.83252e-12	4.39971e-11
Myo6	139.815	1.07943	0.153643	7.03413	2.00513e-12	4.79666e-11
Abcf2	5652.8	0.413931	0.058907	7.02673	2.11426e-12	5.04856e-11
Vprbp	4787.95	0.381264	0.0543178	7.01899	2.2347e-12	5.30731e-11
Nek2	1025.56	0.733672	0.10471	7.00407	2.48625e-12	5.84159e-11
Ss18	3692.81	0.360252	0.0515394	6.98966	2.75558e-12	6.46287e-11
Atp5b	39407	0.379155	0.0542903	6.98384	2.87221e-12	6.71252e-11
Pa2g4	15823.6	0.402027	0.0575708	6.98314	2.8866e-12	6.7342e-11
Tmem97	999.355	0.524203	0.0751487	6.97408	3.07883e-12	7.16998e-11
Pros1	268.684	0.99591	0.142614	6.9725	3.11349e-12	7.2379e-11
Irgm2	3464.93	0.580692	0.0833418	6.9669	3.23996e-12	7.51864e-11
Mtpn	6748.63	0.393012	0.056458	6.96103	3.37783e-12	7.81109e-11
Rbmx2	721.642	0.629879	0.0906857	6.94283	3.84323e-12	8.85623e-11
Tmem189	1777.24	0.439214	0.0632885	6.93934	3.93945e-12	9.06211e-11
Mybbp1a	20560	0.307547	0.0443255	6.93835	3.96708e-12	9.10977e-11
Ran	16010.4	0.403207	0.0582094	6.92679	4.30483e-12	9.83396e-11
Fkbp1a	11129.2	0.316672	0.0457983	6.91446	4.69643e-12	1.0702e-10
Sh3bp1	2913.39	0.461521	0.0667928	6.90943	4.86606e-12	1.10585e-10
Lgals3	149.109	0.959883	0.138518	6.89213	5.49626e-12	1.24264e-10
Csrnp1	1252.05	0.530436	0.0770026	6.88741	5.68181e-12	1.2824e-10
Kif23	1606.68	0.701804	0.10198	6.88048	5.96525e-12	1.34177e-10
Jaml	1219.01	0.554295	0.0805888	6.87695	6.11459e-12	1.37302e-10
Dnaaf5	1055.55	0.509049	0.0741158	6.86708	6.55282e-12	1.46394e-10
Kntc1	4467.81	0.466825	0.0679921	6.86563	6.61987e-12	1.47642e-10
Txn1	7177.83	0.509903	0.0743288	6.85995	6.88834e-12	1.5337e-10
Uchl5	3282.81	0.471121	0.0687288	6.85447	7.15756e-12	1.58828e-10
Prmt5	4146.98	0.382391	0.0558452	6.84724	7.52905e-12	1.66791e-10
Trip13	1411.06	0.528467	0.0772055	6.84382	7.71077e-12	1.7053e-10
Ddx39	7570.27	0.343068	0.0501491	6.84091	7.86917e-12	1.73741e-10
Cdc6	3937.05	0.433033	0.0633191	6.8387	7.99146e-12	1.76146e-10
Ect2	1938.05	0.583241	0.0853021	6.83643	8.11897e-12	1.78658e-10
Oas1a	41.7887	1.00634	0.149595	6.8335	8.28688e-12	1.81746e-10
Pdlim1	2495.77	0.398623	0.0583544	6.83074	8.44782e-12	1.84774e-10
Hif1a	24286.1	0.419224	0.0613782	6.83013	8.48352e-12	1.85135e-10
Tyms	4004.01	0.537482	0.0789096	6.81106	9.68802e-12	2.10029e-10
Kif18b	1124.03	0.621766	0.0912831	6.80977	9.7756e-12	2.1158e-10
Sdf2l1	1349.69	0.537133	0.0789371	6.8037	1.01967e-11	2.19972e-10
Notch2	3187.58	0.418898	0.061582	6.8019	1.03245e-11	2.22364e-10
Mdfic	2613.62	0.463103	0.0681133	6.79859	1.05645e-11	2.27164e-10
Asb1	710.235	0.576274	0.0847532	6.79652	1.0718e-11	2.30088e-10
Bub1b	3178.19	0.586171	0.0864559	6.77954	1.20556e-11	2.57964e-10
Uba2	9010.16	0.400889	0.0591353	6.77911	1.20916e-11	2.58313e-10
Pcgf5	2628.17	0.463623	0.0686426	6.75363	1.44196e-11	3.06556e-10
Npas2	174.876	0.89319	0.13176	6.75205	1.45775e-11	3.09415e-10
Noc4l	3022.63	0.404787	0.0600886	6.73624	1.62541e-11	3.42793e-10
Lipg	59.9673	1.05324	0.155084	6.73032	1.69289e-11	3.55885e-10
Selenoi	2477.05	0.406006	0.0603386	6.72839	1.71556e-11	3.59504e-10
Cndp2	3651.45	0.357203	0.0530955	6.72738	1.72751e-11	3.61433e-10
Slf1	2060.46	0.436032	0.0648228	6.72606	1.74314e-11	3.64127e-10
Ckap2l	1511.93	0.64971	0.0966237	6.72276	1.78312e-11	3.71887e-10
Gapdh	1354.52	0.455245	0.0678047	6.71323	1.90358e-11	3.96383e-10
Srp14	2266.69	0.464202	0.0691624	6.71134	1.92845e-11	4.0093e-10
Prr11	695.659	0.743603	0.110811	6.70655	1.99284e-11	4.13663e-10
Nup188	6536.2	0.306164	0.0456704	6.70373	2.03169e-11	4.21065e-10
Irf8	4344.98	1.00007	0.149953	6.70303	2.04143e-11	4.2242e-10
Nudc	4442.91	0.515893	0.0769683	6.70251	2.04876e-11	4.23272e-10
Eif4e	4514.32	0.481352	0.0718382	6.70028	2.08025e-11	4.29104e-10
Rpa3	1383.33	0.502738	0.0750435	6.69831	2.10849e-11	4.3425e-10
Noc2l	8297.63	0.30438	0.045446	6.69756	2.11925e-11	4.35786e-10
Tubb5	68683.2	0.389828	0.0582294	6.69468	2.16137e-11	4.43754e-10
Atad2	12701.4	0.38531	0.0575845	6.69116	2.21409e-11	4.53871e-10
Eif2s1	7607.91	0.410115	0.0613196	6.68804	2.2618e-11	4.62931e-10
Igsf23	270.923	0.758884	0.113257	6.68749	2.27024e-11	4.63938e-10
Agfg1	16920.5	0.39649	0.0593012	6.68596	2.29413e-11	4.68094e-10
Cep104	977.708	0.509012	0.0761621	6.68189	2.35873e-11	4.80532e-10
Bst2	775.22	0.736144	0.1103	6.67143	2.53328e-11	5.14502e-10
Myef2	1302.24	0.474784	0.071163	6.67077	2.54466e-11	5.15757e-10
Zcrb1	1507.27	0.433895	0.0650387	6.67062	2.54729e-11	5.15757e-10
Clic4	2069.42	0.60486	0.0906975	6.66801	2.59303e-11	5.24214e-10
Plk4	2105.1	0.544458	0.0817208	6.66174	2.70606e-11	5.46226e-10
Atg4d	964.468	0.523141	0.0785491	6.65872	2.76227e-11	5.5672e-10
Polr3d	880.437	0.511732	0.0768734	6.65511	2.83093e-11	5.68818e-10
Thrb	87.9929	1.00063	0.149095	6.65375	2.85723e-11	5.73229e-10
Tacc3	2852.64	0.531003	0.079822	6.65189	2.89361e-11	5.79645e-10
Car12	545.943	0.633991	0.0953526	6.64494	3.03341e-11	6.06728e-10
Fsd1l	104.052	0.97898	0.14632	6.64172	3.10043e-11	6.18257e-10
Fkbp4	7298.23	0.414637	0.0625046	6.63363	3.27527e-11	6.51152e-10
Lrp8	853.891	0.580395	0.0875334	6.62825	3.39683e-11	6.74301e-10
Mad2l1	3471.06	0.534003	0.0805791	6.62675	3.43157e-11	6.80173e-10
Ero1l	2048.54	0.448202	0.0676528	6.6245	3.48431e-11	6.89589e-10
Hyou1	5900.65	0.377539	0.057054	6.61709	3.66328e-11	7.2176e-10
Hspa8	68770.2	0.394879	0.0597596	6.60778	3.90134e-11	7.65232e-10
Cep83	2315.48	0.43014	0.0651396	6.60297	4.0299e-11	7.89273e-10
Eif5a	39302.4	0.356802	0.0540691	6.59899	4.1397e-11	8.09575e-10
Gm973	50.8388	1.03534	0.155165	6.59584	4.22859e-11	8.24512e-10
Atl2	1390.07	0.463211	0.0703873	6.58007	4.70212e-11	9.1414e-10
Gpr34	71.5565	1.02111	0.153987	6.57546	4.85014e-11	9.41527e-10
Vegfa	157.517	0.881788	0.133618	6.57384	4.90355e-11	9.50496e-10
Alkbh5	5490.79	0.362499	0.0551463	6.57334	4.91991e-11	9.52267e-10
Rpf2	2270.5	0.504673	0.0768923	6.56277	5.28179e-11	1.01932e-09
Shcbp1	1752.94	0.632881	0.0965364	6.55502	5.56361e-11	1.07057e-09
Dapl1	1146.67	0.668281	0.101964	6.55275	5.64859e-11	1.08534e-09
Prmt1	7465.34	0.368173	0.0561948	6.55166	5.69e-11	1.0917e-09
Pml	6408.66	0.385759	0.0588923	6.55009	5.75008e-11	1.10163e-09
Mphosph6	845.897	0.50352	0.0770329	6.53481	6.36904e-11	1.21844e-09
Rnaseh1	950.904	0.490132	0.0750725	6.52746	6.68958e-11	1.2779e-09
Epsti1	615.408	0.614402	0.0943301	6.51017	7.50655e-11	1.42776e-09
Mrpl18	3440.62	0.417893	0.0641982	6.50919	7.55577e-11	1.43505e-09
Timm8b	1025.32	0.497091	0.0764448	6.50152	7.95129e-11	1.50583e-09
Kctd13	663.171	0.577694	0.0888347	6.50032	8.01501e-11	1.51572e-09
Haspin	620.232	0.58379	0.0900953	6.47671	9.37446e-11	1.76269e-09
Ywhag	6295.15	0.36048	0.0557063	6.47101	9.73489e-11	1.82786e-09
Arhgap19	1019.86	0.730873	0.112938	6.46957	9.82834e-11	1.84278e-09
Kif15	3918.59	0.529089	0.0818547	6.46348	1.02322e-10	1.91305e-09
Sgo2a	1042.98	0.606231	0.0938439	6.45834	1.0586e-10	1.9736e-09
Gm49339	129.817	0.951971	0.146673	6.45812	1.06013e-10	1.97366e-09
C330027C09Rik	2032.29	0.56215	0.0870386	6.45784	1.06207e-10	1.97449e-09
Rad51	3669.77	0.405882	0.0628834	6.45435	1.08683e-10	2.01767e-09
Mpzl3	1068.21	0.451626	0.0700555	6.44566	1.15097e-10	2.12182e-09
Nin	4674.83	0.376128	0.0583687	6.44382	1.16506e-10	2.14478e-09
Idh3a	4535.61	0.427486	0.0663525	6.44251	1.17513e-10	2.16031e-09
Cyfip2	16554.1	0.278317	0.0432198	6.43955	1.19827e-10	2.19978e-09
Ndc1	2073.34	0.470278	0.0732184	6.42241	1.34132e-10	2.45896e-09
Mthfd1	8081.94	0.316135	0.0492533	6.41853	1.376e-10	2.51904e-09
Cinp	2855.24	0.377834	0.0589398	6.41031	1.45228e-10	2.65499e-09
Rragd	66.9246	0.997501	0.155043	6.40071	1.54652e-10	2.82336e-09
Pycr2	1645.56	0.471496	0.0736931	6.39757	1.57865e-10	2.87804e-09
Cox7a2	3117.11	0.437045	0.0683193	6.39686	1.58607e-10	2.88757e-09
Ranbp1	7071.04	0.409682	0.064064	6.39481	1.60746e-10	2.92247e-09
Psmd7	5012.53	0.392872	0.0614811	6.39003	1.65851e-10	3.00286e-09
Bora	1241.79	0.491931	0.0770025	6.38751	1.68605e-10	3.04854e-09
Imp3	1750.23	0.426595	0.0668581	6.38016	1.76899e-10	3.19412e-09
Dda1	1584.22	0.487214	0.0763659	6.37939	1.778e-10	3.206e-09
Atp11b	7042.35	0.329185	0.0516977	6.3674	1.92261e-10	3.44807e-09
Cdca8	2013.83	0.588673	0.0924543	6.36642	1.93486e-10	3.46513e-09
Akt1	5557.29	0.363708	0.0571315	6.36608	1.93917e-10	3.46813e-09
Rsl1d1	9194.53	0.386122	0.0607114	6.3599	2.01891e-10	3.60098e-09
Alyref	3962.83	0.391715	0.0616474	6.35398	2.09809e-10	3.73716e-09
Metap2	6628.68	0.391145	0.0615805	6.35168	2.12973e-10	3.77819e-09
Pla2g4f	180.679	0.87907	0.138078	6.3493	2.16292e-10	3.83192e-09
Dgcr8	4036.42	0.343612	0.05416	6.34422	2.2356e-10	3.95535e-09
Atp8b2	5806.84	0.307099	0.0485564	6.32451	2.5403e-10	4.48243e-09
Slc16a1	5906.34	0.389161	0.0615335	6.32427	2.54437e-10	4.4836e-09
Icam1	788.599	0.619571	0.0981502	6.3095	2.79945e-10	4.90686e-09
Spdl1	1099.59	0.496082	0.0786387	6.3072	2.84129e-10	4.96698e-09
Cytip	7235.37	0.319174	0.0506638	6.29979	2.98047e-10	5.19651e-09
BC030867	836.44	0.49135	0.0780443	6.29418	3.09037e-10	5.3739e-09
Ncapd3	5294.53	0.364049	0.0580155	6.27491	3.49848e-10	6.06755e-09
Il2	126.166	0.959578	0.152971	6.27164	3.57257e-10	6.18792e-09
Gng12	547.512	0.604423	0.0963284	6.2705	3.59898e-10	6.21732e-09
Slbp	6237.89	0.392068	0.0626754	6.25545	3.96361e-10	6.82932e-09
Dimt1	615.401	0.551224	0.0880856	6.25513	3.97179e-10	6.83449e-09
Cdca5	1815.19	0.483033	0.0772251	6.25431	3.99283e-10	6.86173e-09
Mat2a	12336.6	0.308316	0.0493003	6.25379	4.00602e-10	6.87543e-09
Trappc6b	1035.53	0.450685	0.0720653	6.2529	4.02908e-10	6.89951e-09
Tgtp1	1153	0.953211	0.153795	6.25137	4.06869e-10	6.94682e-09
Orc2	3303.97	0.374185	0.0598601	6.25077	4.08443e-10	6.96467e-09
Prkrip1	767.809	0.532357	0.0851732	6.24893	4.13274e-10	7.03794e-09
Cct2	21854.2	0.298784	0.0478514	6.24399	4.26544e-10	7.2452e-09
Cad	13038.6	0.268911	0.0431726	6.22872	4.70255e-10	7.96714e-09
Coro2a	288.919	0.735213	0.117857	6.22756	4.73757e-10	8.01616e-09
Esco2	1943.43	0.576442	0.0925988	6.22443	4.83298e-10	8.14986e-09
Tex30	1634.64	0.516125	0.0829159	6.22387	4.85042e-10	8.16519e-09
Rabggtb	2920.53	0.352805	0.0567636	6.21509	5.1294e-10	8.62167e-09
Ncapg2	7250.77	0.477401	0.0768673	6.21059	5.27863e-10	8.84086e-09
Pfdn2	1608.68	0.41725	0.0672038	6.20826	5.35745e-10	8.96149e-09
Aco2	8288.17	0.294681	0.0474695	6.20777	5.37421e-10	8.97033e-09
Cisd1	1057.12	0.475668	0.0766684	6.20304	5.53812e-10	9.21691e-09
Plekha3	1163.71	0.431677	0.0697739	6.18599	6.17121e-10	1.02447e-08
Phtf2	1191.64	0.473603	0.0766447	6.17821	6.48318e-10	1.07086e-08
Ly6e	7454.51	0.406911	0.0659276	6.17202	6.74219e-10	1.11225e-08
Fbxl14	2467.07	0.412771	0.0669656	6.16369	7.10693e-10	1.16949e-08
Lsm8	2791.2	0.410649	0.0668188	6.1455	7.97117e-10	1.30682e-08
Diaph1	6719.26	0.295274	0.0480928	6.13961	8.27269e-10	1.35456e-08
Kras	3173.95	0.340514	0.0555041	6.13473	8.53052e-10	1.39505e-08
C2cd2l	433.241	0.594312	0.0968305	6.1336	8.59124e-10	1.40324e-08
Fam49b	8029.88	0.30088	0.0490579	6.13311	8.61774e-10	1.40582e-08
Luzp1	924.418	0.472201	0.0770406	6.12778	8.91109e-10	1.45188e-08
Ddn	73.261	0.938523	0.15189	6.12549	9.04072e-10	1.47118e-08
Rad51ap1	1953.38	0.387389	0.0632663	6.12279	9.19505e-10	1.49445e-08
Rfc5	3622.47	0.397335	0.0649042	6.1217	9.25797e-10	1.50282e-08
U2af1	3455.68	0.359089	0.0587014	6.11705	9.53239e-10	1.54547e-08
Ly6i	49.6593	0.93546	0.153704	6.10972	9.98083e-10	1.6142e-08
Clcn3	3352.33	0.32627	0.0534449	6.10461	1.03053e-09	1.6626e-08
Il1b	28.8537	0.84814	0.142559	6.10439	1.03192e-09	1.6628e-08
Eif2b1	2083.78	0.435814	0.071413	6.10248	1.04435e-09	1.68077e-08
Parp10	743.145	0.544199	0.0891589	6.10175	1.04914e-09	1.68643e-08
Ppme1	2165.52	0.367539	0.0602438	6.10059	1.05678e-09	1.69664e-08
Arhgdia	19590.3	0.304745	0.0499722	6.09828	1.07214e-09	1.7192e-08
Ppm1g	8746.82	0.320576	0.0525805	6.09683	1.08193e-09	1.73279e-08
Atp13a3	10260.4	0.350108	0.0574266	6.09657	1.08367e-09	1.73349e-08
Fam96b	825.662	0.518684	0.0852619	6.08226	1.18497e-09	1.89322e-08
Ptges3	4206.32	0.358373	0.0589261	6.08164	1.18961e-09	1.89834e-08
Eme1	837.018	0.56015	0.092155	6.0767	1.22682e-09	1.95535e-08
Nupl1	4870.2	0.351901	0.057928	6.07467	1.24241e-09	1.97781e-08
Baz1a	4767.75	0.361858	0.0595757	6.07378	1.2493e-09	1.98638e-08
Ncaph	3317.08	0.474083	0.0781034	6.06969	1.28157e-09	2.03277e-08
Ttf2	2427.31	0.367638	0.0605747	6.06888	1.28803e-09	2.04057e-08
Sh3glb1	3552.79	0.331639	0.0546615	6.06699	1.30329e-09	2.06227e-08
Asf1b	3335.23	0.506481	0.0835777	6.05976	1.36321e-09	2.15449e-08
Tbx21	1053.95	0.759313	0.141154	6.05804	1.37789e-09	2.17509e-08
Ctif	185.575	0.764005	0.125797	6.05604	1.3951e-09	2.19962e-08
Hsp90aa1	22991.8	0.434514	0.0717912	6.05244	1.42671e-09	2.24409e-08
Ppid	5460.19	0.31721	0.0525534	6.03588	1.58098e-09	2.47199e-08
E2f3	1821.7	0.375863	0.0623181	6.03099	1.62961e-09	2.545e-08
Picalm	4708.17	0.329933	0.0547092	6.03053	1.63427e-09	2.54926e-08
Serpinb6b	327.168	0.725736	0.120243	6.02619	1.6787e-09	2.61547e-08
Procr	29.5631	0.877046	0.146842	6.02462	1.69503e-09	2.6378e-08
Ly6c2	159.875	0.885934	0.146725	6.02077	1.73588e-09	2.69819e-08
Osbpl8	6658.61	0.337011	0.0559856	6.01951	1.7495e-09	2.71615e-08
Mtap	3252.87	0.383804	0.0638232	6.01335	1.81733e-09	2.81483e-08
Lcp2	13351.3	0.308973	0.0514281	6.00783	1.88018e-09	2.90876e-08
Neto2	904.934	0.480167	0.0799245	6.00654	1.89525e-09	2.92864e-08
Atp1b3	8216.43	0.282248	0.0470232	6.00231	1.94534e-09	3.00252e-08
5730508B09Rik	375.363	0.691087	0.115034	6.00028	1.96977e-09	3.03668e-08
Spc24	1393.41	0.50062	0.0835087	5.99403	2.04701e-09	3.14472e-08
Sfmbt1	1957.98	0.389538	0.0650001	5.99247	2.06682e-09	3.17145e-08
Fabp5	1354.79	0.532862	0.0889115	5.99227	2.06931e-09	3.17158e-08
Mfsd2a	302.938	0.666533	0.111155	5.98821	2.12164e-09	3.248e-08
Traf4	1323.27	0.399612	0.0667544	5.98586	2.15245e-09	3.27993e-08
Itgav	1752.29	0.404111	0.0675189	5.98464	2.16871e-09	3.3009e-08
Banf1	5371.25	0.379684	0.0634841	5.98069	2.22198e-09	3.37418e-08
Uhrf1	18093.2	0.289518	0.0484259	5.97856	2.25113e-09	3.4106e-08
Tmem2	441.91	0.627171	0.104832	5.97829	2.25497e-09	3.41248e-08
Rnf126	1174.67	0.440465	0.0736851	5.97712	2.27117e-09	3.43306e-08
Bcat1	3447.02	0.331809	0.0555337	5.97483	2.30327e-09	3.47759e-08
C3	82.5944	0.920006	0.155021	5.97023	2.36918e-09	3.57301e-08
Sgo1	1059.71	0.544563	0.0911979	5.96986	2.3746e-09	3.5771e-08
Nsun2	11175.7	0.330586	0.0554918	5.95734	2.56375e-09	3.85322e-08
Cmas	1792.54	0.374828	0.0629257	5.95635	2.57931e-09	3.87219e-08
Lmnb1	9327.57	0.373884	0.062794	5.95409	2.61521e-09	3.91717e-08
Lrr1	418.337	0.610811	0.102509	5.95378	2.62017e-09	3.92014e-08
Hemk1	215.375	0.715486	0.120076	5.94586	2.75011e-09	4.1006e-08
Psmd3	5682.12	0.334339	0.0562858	5.93996	2.8509e-09	4.24064e-08
Hbegf	29.7179	0.900145	0.150489	5.93823	2.88114e-09	4.27661e-08
Cmtm6	6560.55	0.278296	0.0468758	5.93686	2.9053e-09	4.30762e-08
Pfkl	5300.27	0.288937	0.0486712	5.93646	2.91235e-09	4.30838e-08
Ndufab1	1912.06	0.362544	0.0610743	5.93583	2.92361e-09	4.31781e-08
Cstf2	4799.85	0.296903	0.0500191	5.93574	2.92527e-09	4.31781e-08
Gm27029	1789.04	0.360563	0.0607449	5.9354	2.93123e-09	4.32176e-08
Aarsd1	1843.08	0.354143	0.0596897	5.93277	2.97865e-09	4.38676e-08
Mis18bp1	853.284	0.580556	0.0978459	5.93139	3.00378e-09	4.41392e-08
Gfi1	1140.09	0.473063	0.0798399	5.92395	3.14301e-09	4.60356e-08
Nuf2	1778.32	0.564457	0.0952937	5.92273	3.16644e-09	4.63228e-08
Nsl1	995.931	0.463174	0.0781988	5.92197	3.18105e-09	4.64849e-08
Gars	7108.07	0.319477	0.0539503	5.92165	3.18732e-09	4.6525e-08
Diaph3	2012.25	0.522503	0.088244	5.92047	3.21019e-09	4.67553e-08
Smim26	235.336	0.687638	0.116171	5.90853	3.45176e-09	4.99974e-08
Abt1	801.232	0.52205	0.0883852	5.90506	3.52512e-09	5.10039e-08
Eif2s2	5625.55	0.393374	0.0666481	5.90215	3.58785e-09	5.17978e-08
Ahsa1	4969.38	0.367757	0.0623106	5.90193	3.59264e-09	5.18103e-08
H2afz	7259.88	0.486397	0.0824641	5.89825	3.67386e-09	5.28966e-08
Bard1	1829.45	0.471699	0.0799984	5.89582	3.72824e-09	5.34733e-08
Jmjd6	1564.17	0.375682	0.063737	5.8939	3.77189e-09	5.40405e-08
Gbp2b	27.3192	0.848006	0.145054	5.89084	3.84239e-09	5.49909e-08
Rcc1	4092.21	0.370868	0.0629761	5.88894	3.8868e-09	5.55058e-08
Bnip3	551.499	0.590047	0.100329	5.87832	4.14446e-09	5.89301e-08
Btbd10	834.527	0.497584	0.0846924	5.87397	4.25487e-09	6.03697e-08
Higd1a	1152.87	0.441581	0.0751831	5.87291	4.28222e-09	6.06924e-08
Mlkl	138.206	0.837426	0.142295	5.86446	4.50593e-09	6.36578e-08
E2f1	2212.14	0.384536	0.065605	5.86115	4.59666e-09	6.48006e-08
Knl1	2201.17	0.551613	0.0946842	5.82522	5.70365e-09	8.0149e-08
Agfg2	930.934	0.427602	0.073427	5.82255	5.79548e-09	8.13528e-08
Ddx18	3768.7	0.351792	0.0604847	5.81608	6.02449e-09	8.44774e-08
Hdc	159.362	0.786235	0.13489	5.80899	6.28502e-09	8.77573e-08
Tnfsf4	416.781	0.727376	0.12517	5.80599	6.39874e-09	8.90621e-08
Cdc25b	1001.61	0.506334	0.0872106	5.80472	6.44722e-09	8.96422e-08
Tpm4	9835.63	0.337514	0.0581551	5.80364	6.48898e-09	9.00218e-08
Hk1	5532.46	0.33225	0.0572494	5.80349	6.49501e-09	9.00218e-08
Cdk1	3551.21	0.767798	0.132364	5.80319	6.50659e-09	9.00875e-08
Rrm1	18457.5	0.431461	0.0743589	5.80239	6.5375e-09	9.03258e-08
Ube2m	2965.29	0.323681	0.0558324	5.79726	6.74073e-09	9.30362e-08
Irf7	97.9034	0.891427	0.153646	5.79316	6.90745e-09	9.52375e-08
Arf4	3202.36	0.352299	0.0608274	5.79163	6.9705e-09	9.60064e-08
Lpgat1	2820.27	0.385981	0.0666569	5.7903	7.02603e-09	9.66702e-08
Actg1	16112.5	0.319397	0.0552873	5.77702	7.6034e-09	1.04288e-07
Dpy30	1745.38	0.435805	0.0754402	5.77644	7.6296e-09	1.04538e-07
Snrpb2	2721.34	0.372824	0.0645443	5.77603	7.64838e-09	1.04687e-07
Cblb	6034.85	0.315325	0.05463	5.77192	7.83731e-09	1.0705e-07
Snrpa1	3882.29	0.348665	0.0604717	5.76568	8.13294e-09	1.10973e-07
Cks1b	1893.78	0.50281	0.087222	5.76425	8.20218e-09	1.11802e-07
Surf2	1489.17	0.370637	0.064297	5.76407	8.21092e-09	1.11806e-07
Troap	313.666	0.65492	0.113551	5.76062	8.38079e-09	1.14001e-07
F10	29.0207	0.788017	0.14153	5.75611	8.60757e-09	1.16725e-07
Dot1l	6108.11	0.29246	0.0508336	5.75323	8.75545e-09	1.18608e-07
Tap1	9836.33	0.296063	0.051499	5.74887	8.98406e-09	1.2158e-07
Elmo2	2412.58	0.325502	0.0566257	5.74808	9.02602e-09	1.22023e-07
Nek6	245.139	0.672086	0.116865	5.74212	9.34963e-09	1.26184e-07
Prdx6	5226.33	0.28035	0.0488653	5.73713	9.62927e-09	1.29382e-07
Parp12	109.41	0.850062	0.148024	5.72409	1.03989e-08	1.39297e-07
Aimp2	1749.52	0.374034	0.0654247	5.71679	1.08556e-08	1.4512e-07
Uqcrfs1	3563.81	0.364985	0.0639314	5.70886	1.13735e-08	1.51428e-07
Nudcd2	1853.7	0.373309	0.0654297	5.70508	1.16287e-08	1.5467e-07
Nf2	2948.56	0.30679	0.0537892	5.70348	1.17388e-08	1.5582e-07
Tpm3-rs7	1796.61	0.421907	0.074074	5.69538	1.23096e-08	1.63068e-07
Prag1	196.335	0.71866	0.12595	5.6945	1.23736e-08	1.63751e-07
Tmem199	617.533	0.514882	0.0904291	5.69146	1.25959e-08	1.66389e-07
Ruvbl2	3827.79	0.389476	0.0684336	5.69117	1.2617e-08	1.66471e-07
Fdft1	1411.91	0.39685	0.0697402	5.68993	1.27091e-08	1.67519e-07
Mmadhc	1869.37	0.357202	0.0627786	5.6896	1.27336e-08	1.67674e-07
Slc25a5	26740.6	0.277718	0.0488139	5.68931	1.27552e-08	1.6779e-07
Med28	1872.33	0.394628	0.0693642	5.6889	1.27862e-08	1.68031e-07
Mrpl20	2019.24	0.450849	0.0793052	5.68459	1.31125e-08	1.72147e-07
Umps	6299.29	0.311133	0.0547937	5.67823	1.36096e-08	1.78318e-07
Piezo1	2965.37	0.369653	0.0651308	5.67543	1.38341e-08	1.8108e-07
Tnpo2	4657.95	0.290187	0.0511625	5.67182	1.41291e-08	1.84758e-07
Odf2	2913.46	0.310535	0.0548037	5.66614	1.46049e-08	1.90601e-07
Tcp1	17252.9	0.308554	0.0545977	5.65138	1.59162e-08	2.06895e-07
Ccr5	91.1136	0.860036	0.151636	5.64885	1.61525e-08	2.09553e-07
Ccnb1	1315.21	0.822357	0.145885	5.64696	1.63309e-08	2.11451e-07
Lbr	7035.07	0.330568	0.0586079	5.64027	1.69785e-08	2.18976e-07
Calu	5810.22	0.320507	0.0568276	5.63992	1.70134e-08	2.19212e-07
Myo5a	2198.1	0.351104	0.062329	5.63278	1.77331e-08	2.28261e-07
Pam16	358.472	0.643416	0.114201	5.62983	1.80388e-08	2.31744e-07
Fen1	6717.34	0.349764	0.062224	5.62101	1.89849e-08	2.43187e-07
Coq10b	1048.77	0.443415	0.0788742	5.62082	1.90055e-08	2.43214e-07
Psmc4	4794.46	0.321182	0.0571516	5.61977	1.91212e-08	2.44459e-07
Sec24a	1345.3	0.438302	0.0780555	5.61447	1.97169e-08	2.51586e-07
Cdv3	6704.34	0.355879	0.0633975	5.61338	1.98412e-08	2.52928e-07
Slc7a11	46.9612	0.796783	0.147121	5.60891	2.036e-08	2.59291e-07
Lair1	126.283	0.784452	0.13939	5.60544	2.07721e-08	2.64283e-07
Dnph1	639.792	0.557913	0.0995331	5.60362	2.09923e-08	2.6657e-07
Kif5b	5791.11	0.32934	0.0587763	5.6032	2.10435e-08	2.66963e-07
Cxcl10	57.4624	0.872393	0.155171	5.60115	2.12939e-08	2.69879e-07
Eif3b	12325.6	0.27233	0.0486438	5.59843	2.16298e-08	2.73873e-07
Ttll12	2400.13	0.404406	0.0722468	5.5974	2.17593e-08	2.75249e-07
Ttc7b	1315.81	0.391228	0.0699005	5.59636	2.18905e-08	2.76643e-07
Hspa5	20093.3	0.312087	0.0557855	5.59438	2.21406e-08	2.79535e-07
Gpr65	443.451	0.555153	0.0992084	5.59285	2.23372e-08	2.81479e-07
Pole4	3038.92	0.359479	0.0643245	5.58841	2.29155e-08	2.8794e-07
Mxd3	545.597	0.600981	0.107539	5.58663	2.31524e-08	2.9064e-07
Prkch	6508.97	0.266934	0.0478485	5.57868	2.4235e-08	3.03652e-07
Cs	9266.94	0.269099	0.0482452	5.57771	2.43704e-08	3.05058e-07
Mastl	854.342	0.479851	0.0860695	5.57391	2.49088e-08	3.11207e-07
Nr4a1	4464.21	0.379927	0.0681804	5.57224	2.51481e-08	3.13602e-07
Esyt1	9468.34	0.257078	0.0461404	5.57162	2.52381e-08	3.14427e-07
Gen1	1443.35	0.498842	0.0895288	5.57103	2.53232e-08	3.15189e-07
Emc4	861.625	0.4848	0.0870101	5.57081	2.53555e-08	3.15293e-07
Ms4a6d	74.7484	0.862349	0.155162	5.56383	2.63915e-08	3.27866e-07
Slco3a1	700.444	0.458378	0.0824021	5.56132	2.67749e-08	3.32317e-07
Map2k4	1987.63	0.364855	0.0656753	5.55515	2.77374e-08	3.43292e-07
Sec13	3446.95	0.315991	0.0570327	5.54044	3.0171e-08	3.7132e-07
Adsl	5423.9	0.293847	0.053089	5.53495	3.11314e-08	3.81714e-07
Camk4	1665.3	0.361275	0.0652781	5.53404	3.12944e-08	3.83356e-07
Haus6	2919.27	0.330388	0.0597085	5.53316	3.14521e-08	3.8493e-07
Cenpw	417.614	0.581486	0.105127	5.52741	3.24992e-08	3.97008e-07
Ak2	5149.84	0.34366	0.0621755	5.52721	3.25364e-08	3.97095e-07
Melk	1377.07	0.559214	0.101168	5.52674	3.26238e-08	3.97793e-07
Slc35g1	1514.22	0.382151	0.0691455	5.52632	3.27026e-08	3.98385e-07
Ercc6l	2344.44	0.420993	0.0761807	5.52595	3.27704e-08	3.98842e-07
Cox5a	2864.88	0.343819	0.0622238	5.52537	3.28785e-08	3.99789e-07
Tkt	14899.4	0.293748	0.0531946	5.52213	3.34907e-08	4.05736e-07
Pcsk1	28.3499	0.794015	0.145629	5.52026	3.38505e-08	4.09343e-07
Ncf1	810.743	0.535866	0.0970848	5.51781	3.43246e-08	4.14695e-07
Adipor1	3322.11	0.321767	0.0583217	5.51706	3.44709e-08	4.16082e-07
Polq	1925.77	0.411641	0.0746105	5.51685	3.45125e-08	4.16202e-07
Olfr56	284.441	0.629202	0.113924	5.51588	3.47041e-08	4.18131e-07
Kpnb1	30688.3	0.318774	0.0577979	5.51532	3.4814e-08	4.19071e-07
Mbnl1	36527.6	0.283023	0.051337	5.51303	3.52704e-08	4.23791e-07
Selplg	5089.67	0.325673	0.0591033	5.51022	3.58382e-08	4.30221e-07
Anp32e	12281.2	0.376424	0.068351	5.50719	3.64606e-08	4.37295e-07
Polh	1770.8	0.408689	0.0742369	5.5049	3.69379e-08	4.4257e-07
Fkbp5	2850.17	0.342615	0.0622448	5.50411	3.71043e-08	4.43803e-07
Mtfr1	1618.52	0.36993	0.0672186	5.50303	3.73312e-08	4.45709e-07
Ripk2	752.896	0.535788	0.097334	5.50314	3.73088e-08	4.45709e-07
Pafah1b2	3419.95	0.316085	0.0574828	5.49868	3.82644e-08	4.56437e-07
Gvin1	342.049	0.732612	0.133073	5.49839	3.83283e-08	4.56786e-07
Odc1	11193	0.332003	0.060421	5.4948	3.91148e-08	4.64898e-07
G6pdx	3109.14	0.301739	0.0549265	5.49341	3.94246e-08	4.68158e-07
Cers6	791.601	0.430997	0.0784566	5.49236	3.96598e-08	4.7049e-07
Nup160	4748.61	0.325973	0.0593509	5.49222	3.96924e-08	4.7049e-07
Reep4	709.874	0.460428	0.0838342	5.4909	3.99883e-08	4.73572e-07
Polk	956.351	0.441446	0.0804064	5.48925	4.03653e-08	4.77608e-07
Ccp110	2636	0.353592	0.0644172	5.48886	4.04534e-08	4.78221e-07
Coro1c	6243.41	0.292371	0.0532942	5.48594	4.11277e-08	4.85756e-07
Aim2	834.697	0.425858	0.0776158	5.48569	4.11857e-08	4.86006e-07
Golt1b	1825.58	0.346489	0.0631618	5.4855	4.12305e-08	4.86099e-07
Gnl3l	3938.55	0.300866	0.0548791	5.48226	4.19926e-08	4.94642e-07
Lpp	671.154	0.577574	0.105513	5.47147	4.46325e-08	5.23399e-07
Galk1	2511.83	0.375056	0.0685726	5.46934	4.51707e-08	5.2924e-07
Imp4	3365.43	0.294227	0.0538311	5.46561	4.61315e-08	5.39059e-07
Snrpd1	3417.14	0.387555	0.0709767	5.46017	4.75675e-08	5.54365e-07
Trappc4	1681.58	0.364396	0.0667808	5.45631	4.86124e-08	5.66043e-07
Fpr2	39.9446	0.77968	0.146842	5.45448	4.91157e-08	5.71398e-07
Cit	1490.72	0.369031	0.0676654	5.45332	4.94371e-08	5.7463e-07
4930427A07Rik	1046.16	0.391719	0.0719138	5.44637	5.14078e-08	5.9701e-07
1700066B19Rik	165.116	0.710253	0.130097	5.44549	5.16628e-08	5.99443e-07
Irf1	7173.7	0.349584	0.0642114	5.44418	5.20449e-08	6.03345e-07
Eif3j1	2122.55	0.391681	0.0719791	5.44134	5.28812e-08	6.11964e-07
Traip	812.136	0.442446	0.0814165	5.4333	5.53202e-08	6.39067e-07
Pik3r5	961.966	0.426454	0.0784921	5.4325	5.55696e-08	6.41386e-07
Smc2	9801.28	0.429163	0.0790062	5.43196	5.57391e-08	6.4278e-07
Nudt5	3006.99	0.34134	0.062988	5.41899	5.99373e-08	6.88783e-07
Serpina3f	177.334	0.786365	0.144838	5.41759	6.04079e-08	6.92983e-07
Kcnk5	184.846	0.714408	0.131761	5.41029	6.29215e-08	7.2119e-07
Mrpl12	3423.79	0.405315	0.0749282	5.40929	6.32753e-08	7.24615e-07
Map2k3	2577.07	0.316686	0.0585476	5.40896	6.33932e-08	7.25335e-07
Trak2	3086.92	0.315518	0.0583497	5.40723	6.40053e-08	7.3107e-07
Mrpl35	1200.08	0.382584	0.0708498	5.39959	6.67948e-08	7.60296e-07
Cdr2	417.277	0.536998	0.0996061	5.38817	7.11804e-08	8.06038e-07
Zfp609	1782.58	0.3386	0.0629064	5.38229	7.35422e-08	8.30643e-07
Ubqln1	5686.29	0.262166	0.0487879	5.37353	7.72112e-08	8.69104e-07
Taf4b	815.118	0.427302	0.0795152	5.37272	7.75566e-08	8.71503e-07
Prelid2	412.471	0.603987	0.112458	5.36743	7.98675e-08	8.95944e-07
Slc4a7	3264.09	0.32203	0.0600062	5.36642	8.03153e-08	9.00201e-07
Wrnip1	2100.22	0.342467	0.0638324	5.36489	8.10002e-08	9.07106e-07
Rab5a	1290.62	0.429043	0.0800396	5.35963	8.33925e-08	9.31522e-07
Ahcyl2	2417.94	0.310815	0.0579956	5.35913	8.36235e-08	9.32522e-07
Art2b	1150.14	0.390288	0.0728354	5.35811	8.40952e-08	9.36989e-07
Stt3b	6129.3	0.286989	0.0535707	5.35714	8.455e-08	9.41262e-07
Tle4	1195.07	0.363539	0.0678627	5.35658	8.48141e-08	9.43405e-07
Atf4	5567.16	0.278301	0.0519605	5.35596	8.51042e-08	9.45833e-07
4833439L19Rik	1252.79	0.390729	0.0729483	5.35577	8.51933e-08	9.46026e-07
Got2	5396.96	0.269023	0.0502836	5.35006	8.7924e-08	9.74706e-07
4930579G24Rik	889.002	0.461933	0.0863557	5.34827	8.87967e-08	9.83554e-07
Cdca4	4204.89	0.296782	0.0555122	5.34621	8.98167e-08	9.9235e-07
Zmynd19	2665.56	0.350948	0.0656613	5.34466	9.05858e-08	9.99173e-07
Flt3l	628.899	0.576075	0.10779	5.3423	9.17727e-08	1.00973e-06
Ywhae	13975	0.292741	0.0548	5.34197	9.19414e-08	1.01074e-06
Nup37	987.507	0.479604	0.0897767	5.34127	9.22996e-08	1.01383e-06
Iqgap3	480.884	0.557217	0.104295	5.3402	9.28462e-08	1.01899e-06
AC124712.1	1199.37	0.390199	0.0731569	5.33314	9.65298e-08	1.05678e-06
Cyth2	1068.77	0.386372	0.0724693	5.33081	9.77779e-08	1.06867e-06
Usmg5	2022.45	0.384605	0.0721699	5.32893	9.87943e-08	1.07888e-06
Rasal1	377.083	0.579022	0.108608	5.32711	9.97853e-08	1.0879e-06
Nudt4	2458.31	0.427934	0.0803765	5.32382	1.01608e-07	1.10686e-06
Nkg7	236.442	0.761838	0.143092	5.31533	1.06464e-07	1.15689e-06
Ino80e	2706.33	0.323309	0.0608662	5.31167	1.08625e-07	1.1794e-06
Tarbp1	2128.41	0.331956	0.0625462	5.30708	1.11394e-07	1.20482e-06
Strn3	1393.79	0.376933	0.0710212	5.30703	1.11424e-07	1.20482e-06
Pcmt1	1611.06	0.342947	0.0646773	5.30219	1.1442e-07	1.23317e-06
Prkar2a	2369.55	0.350292	0.0660862	5.30045	1.15517e-07	1.24296e-06
Cdyl2	1154.25	0.382378	0.0721692	5.29794	1.17113e-07	1.25911e-06
Parpbp	604.213	0.580233	0.109527	5.29565	1.18595e-07	1.274e-06
Tuba1b	18121.5	0.355769	0.0672334	5.29153	1.21295e-07	1.30089e-06
Npc2	6975.21	0.296916	0.0561243	5.29028	1.22132e-07	1.30774e-06
Atp5g1	2410.51	0.332303	0.0628995	5.28298	1.27103e-07	1.35765e-06
Atp6v1a	3105.12	0.318047	0.0602469	5.27897	1.29909e-07	1.38538e-06
Med27	629.359	0.448923	0.0850996	5.27385	1.33592e-07	1.42236e-06
Blm	2686.31	0.34844	0.0660949	5.27164	1.35212e-07	1.43844e-06
Ccnb2	677.493	0.637061	0.120853	5.2696	1.36721e-07	1.45332e-06
Zwilch	2023.18	0.388323	0.0737472	5.26533	1.39941e-07	1.48396e-06
Ldlr	1409.65	0.388841	0.0739124	5.2603	1.43818e-07	1.52262e-06
Bicd2	2319.88	0.311789	0.0592893	5.25866	1.45105e-07	1.53379e-06
Lman1	2265.66	0.311595	0.0592572	5.25824	1.4544e-07	1.5361e-06
Ncl	84305.8	0.327799	0.0623445	5.25786	1.45737e-07	1.538e-06
Sumo2	3150.87	0.340961	0.0648525	5.25741	1.46098e-07	1.54057e-06
Acsl1	481.793	0.543391	0.10338	5.25388	1.48925e-07	1.56913e-06
Gtf2f2	1615.7	0.379407	0.072214	5.25372	1.49056e-07	1.56926e-06
Pold2	3131.66	0.36034	0.068645	5.24926	1.52708e-07	1.60386e-06
Me2	5391.13	0.275255	0.0524437	5.24855	1.53298e-07	1.6075e-06
Kdm8	338.126	0.556877	0.106055	5.24691	1.54673e-07	1.62063e-06
Klf10	461.274	0.523649	0.0998873	5.23982	1.60731e-07	1.68142e-06
Cacybp	5145.23	0.354695	0.0676932	5.23966	1.60875e-07	1.6816e-06
Max	7459.92	0.238216	0.0455467	5.23011	1.69405e-07	1.76238e-06
Ncapg	3387.65	0.460802	0.0881537	5.22704	1.72245e-07	1.78834e-06
Cdca2	1435.5	0.440306	0.0842286	5.22697	1.72308e-07	1.78834e-06
Snd1	7548.33	0.260844	0.0499474	5.22237	1.76651e-07	1.83197e-06
Smchd1	12643.3	0.262015	0.0501833	5.22114	1.77829e-07	1.84274e-06
Sidt1	1343.14	0.406101	0.0777925	5.21956	1.79353e-07	1.85669e-06
Chaf1b	2412.94	0.340654	0.065265	5.21945	1.79457e-07	1.85669e-06
Mrpl51	1581.53	0.423974	0.0812691	5.21655	1.82289e-07	1.88156e-06
Prep	3329	0.30413	0.0583237	5.21441	1.84402e-07	1.90188e-06
Exosc9	1508.61	0.413723	0.0793866	5.21126	1.87562e-07	1.92994e-06
Tpp2	5881.66	0.266706	0.0512106	5.20797	1.90922e-07	1.96298e-06
Tmem39a	1020.58	0.38948	0.0747873	5.20714	1.9177e-07	1.97016e-06
Gpr83	726.212	0.459622	0.0883103	5.20385	1.95197e-07	2.00243e-06
Dtx1	272.213	0.60131	0.115432	5.20365	1.95412e-07	2.00289e-06
Edem1	7982.83	0.298126	0.057371	5.1964	2.03187e-07	2.07774e-06
Tbca	2476.41	0.334657	0.0643997	5.19645	2.03126e-07	2.07774e-06
Atp6v1c1	2540.13	0.306943	0.0591118	5.19249	2.07504e-07	2.11562e-06
Slc25a32	1138.73	0.38309	0.0737792	5.19177	2.083e-07	2.1218e-06
Usp39	2645.25	0.360932	0.0695464	5.18958	2.10767e-07	2.14527e-06
Xaf1	116.899	0.781086	0.150289	5.1883	2.12224e-07	2.15842e-06
Ube2c	910.249	0.775842	0.150025	5.18487	2.16169e-07	2.19686e-06
Itgb1	4071.19	0.327404	0.0631578	5.18379	2.17423e-07	2.2079e-06
Pmpca	3890.86	0.270807	0.0522512	5.18274	2.18646e-07	2.21861e-06
Sfmbt2	728.827	0.467395	0.0901715	5.18167	2.19909e-07	2.22971e-06
Lpl	74.3863	0.792886	0.154303	5.18028	2.21556e-07	2.24468e-06
Nphp4	313.456	0.576359	0.111198	5.17834	2.23872e-07	2.26466e-06
Hirip3	2682.68	0.30051	0.0580398	5.17752	2.24858e-07	2.2729e-06
Cetn4	38.0306	0.786945	0.152545	5.17271	2.30719e-07	2.32857e-06
B2m	38819.2	0.280906	0.05433	5.17037	2.3363e-07	2.35254e-06
D17Wsu92e	4761.77	0.307406	0.0594698	5.16904	2.35305e-07	2.3676e-06
Usp14	3603.22	0.313749	0.0607574	5.16387	2.41898e-07	2.43023e-06
Hint1	4151.2	0.343272	0.0665733	5.15627	2.51919e-07	2.52513e-06
Dlat	2101.6	0.331035	0.0642786	5.14983	2.60725e-07	2.60943e-06
Med30	927.595	0.448909	0.0871925	5.1477	2.63694e-07	2.63714e-06
Nop56	9989.36	0.250765	0.0487973	5.13889	2.76368e-07	2.75344e-06
Hccs	2423.79	0.329785	0.0642494	5.13269	2.85631e-07	2.84143e-06
Klhl6	3813.71	0.296637	0.0578284	5.12957	2.90408e-07	2.8846e-06
Slc43a3	1577.91	0.368912	0.0720463	5.12025	3.05126e-07	3.01942e-06
Phb2	8649.23	0.285826	0.0558537	5.1174	3.09781e-07	3.06319e-06
Fam83d	173.759	0.679984	0.132646	5.11703	3.10377e-07	3.06678e-06
Shmt1	4461.05	0.346024	0.0677308	5.10873	3.24337e-07	3.19513e-06
Utp4	4073.27	0.293333	0.057433	5.1073	3.26792e-07	3.21451e-06
Sema4d	4979.31	0.253715	0.0496981	5.1051	3.3062e-07	3.24974e-06
Ifrd2	2397.18	0.301828	0.0591434	5.10322	3.33921e-07	3.27974e-06
Trib1	375.641	0.545535	0.106943	5.09774	3.43739e-07	3.37115e-06
Wdr3	4108.16	0.293478	0.0575881	5.0961	3.4672e-07	3.39786e-06
Ppat	5736.04	0.282843	0.055509	5.09541	3.47994e-07	3.40528e-06
Papd7	1108.63	0.367238	0.072076	5.09461	3.49459e-07	3.41454e-06
Snrpf	2718.34	0.329459	0.0646908	5.09272	3.52962e-07	3.44622e-06
Ogdh	8323.43	0.238334	0.0468547	5.08665	3.64452e-07	3.55577e-06
Gpr183	1504.54	0.330904	0.0650769	5.08457	3.6845e-07	3.59212e-06
Hax1	1267.01	0.353209	0.0694845	5.08294	3.71641e-07	3.62054e-06
Amd1	3255.18	0.330016	0.0649403	5.08172	3.74032e-07	3.64115e-06
Psmc2	4749.97	0.260707	0.0513189	5.08012	3.77204e-07	3.66932e-06
Uap1	1389.73	0.375139	0.0738793	5.07725	3.82927e-07	3.72224e-06
Tnfrsf10b	693.347	0.41967	0.0826824	5.07466	3.88197e-07	3.77069e-06
Phc3	3969.79	0.311578	0.061401	5.07438	3.88758e-07	3.77336e-06
Hdgf	10341.8	0.276331	0.0544675	5.0733	3.90976e-07	3.7921e-06
Lsm3	1949	0.372531	0.0734412	5.07231	3.93012e-07	3.80904e-06
Sec23b	3955.07	0.299599	0.0591199	5.06758	4.029e-07	3.89628e-06
Cnot7	3213.28	0.28479	0.0562526	5.0626	4.13569e-07	3.99652e-06
Zcchc10	650.289	0.489398	0.0966937	5.06049	4.18181e-07	4.03813e-06
Srsf2	17120	0.211776	0.0418748	5.05735	4.25112e-07	4.09905e-06
Ddx58	342.792	0.553499	0.109552	5.04916	4.43762e-07	4.26951e-06
Phf11a	89.3889	0.754436	0.148874	5.04749	4.47655e-07	4.29975e-06
Gemin6	908.71	0.431571	0.0854935	5.04739	4.47883e-07	4.29975e-06
Cdk2ap1	1619.05	0.320367	0.0635253	5.04295	4.58403e-07	4.38476e-06
Tpx2	2973.92	0.694773	0.137862	5.04268	4.5905e-07	4.38778e-06
Saa3	16.5637	0.588808	0.122287	5.03741	4.71869e-07	4.50703e-06
Hspb11	352.685	0.551572	0.10945	5.03635	4.74493e-07	4.52554e-06
Pla2g16	2092.31	0.294038	0.0584063	5.0342	4.79859e-07	4.5701e-06
P4hb	13480.2	0.240116	0.0476986	5.03402	4.80291e-07	4.57091e-06
Cmc2	567.238	0.499803	0.099293	5.03227	4.84694e-07	4.60949e-06
Vta1	1361.43	0.365103	0.0726452	5.02561	5.01839e-07	4.76567e-06
Pdia6	6821.22	0.290097	0.0577269	5.02527	5.02712e-07	4.77052e-06
Tmem68	1194.35	0.368	0.0732445	5.02374	5.06751e-07	4.80538e-06
Dctpp1	1932.71	0.402028	0.0801065	5.01848	5.2082e-07	4.9317e-06
Ipo9	5950.03	0.271493	0.0541157	5.01686	5.2524e-07	4.96999e-06
Twsg1	4688.01	0.261252	0.0520928	5.01507	5.30134e-07	5.0127e-06
Hn1l	2424.7	0.362937	0.0723828	5.01394	5.33259e-07	5.03862e-06
Gemin8	580.001	0.470111	0.0937336	5.01378	5.337e-07	5.03918e-06
Itga7	41.0659	0.774106	0.154335	5.01248	5.37326e-07	5.06979e-06
Il12rb1	3353.56	0.398129	0.0794254	5.01233	5.37737e-07	5.07004e-06
Dbf4	2227.75	0.380297	0.0759332	5.00805	5.4983e-07	5.17955e-06
Fbxo17	62.6915	0.776089	0.154124	5.00682	5.5338e-07	5.20636e-06
Bcl3	270.933	0.615378	0.122919	5.00172	5.68204e-07	5.34201e-06
Nup155	6023.76	0.273697	0.0547791	4.99634	5.84291e-07	5.48543e-06
Tomm5	1378.13	0.394505	0.0790016	4.99333	5.93482e-07	5.56379e-06
Pcbp1	10478.9	0.276056	0.0552892	4.99295	5.94652e-07	5.57079e-06
Nup85	5292.66	0.267553	0.0535931	4.99227	5.96732e-07	5.58631e-06
Sdhd	4113.52	0.294735	0.0591511	4.9827	6.27045e-07	5.86176e-06
Vma21	1252.27	0.344333	0.0691531	4.97893	6.39359e-07	5.97263e-06
Hmmr	1588.72	0.723235	0.145598	4.97408	6.55579e-07	6.11116e-06
Tnfrsf4	3504.3	0.278852	0.0560731	4.97291	6.59554e-07	6.14387e-06
Rpa2	4175.59	0.288422	0.0580052	4.97233	6.61515e-07	6.15779e-06
Hdac1	7423.14	0.260933	0.0524976	4.97036	6.68301e-07	6.21657e-06
Cd200	9156.22	0.366406	0.0737647	4.96716	6.79394e-07	6.31085e-06
Fgf2	156.017	0.675834	0.135742	4.96643	6.81973e-07	6.33034e-06
Otud6b	1934.03	0.369184	0.074409	4.96119	7.00635e-07	6.49442e-06
Lilr4b	49.9336	0.764629	0.154291	4.95778	7.13046e-07	6.59954e-06
Lrrfip1	5413.51	0.242981	0.049042	4.95452	7.25075e-07	6.69742e-06
Naa20	2154.85	0.312623	0.0631748	4.94839	7.48301e-07	6.90228e-06
Kctd5	1146.83	0.370923	0.0750235	4.94366	7.66686e-07	7.06197e-06
Dhps	1091.73	0.367001	0.0744009	4.93229	8.12718e-07	7.44437e-06
Naf1	1128.03	0.421661	0.085486	4.93184	8.1459e-07	7.45632e-06
Lrrc66	14.4216	0.606971	0.124888	4.91589	8.83812e-07	8.06196e-06
Igf2r	6103.7	0.261704	0.0532574	4.91392	8.92722e-07	8.13198e-06
Znhit3	718.972	0.427232	0.0869793	4.91106	9.05832e-07	8.23433e-06
Ccna2	5100.31	0.638915	0.130162	4.90992	9.11149e-07	8.27125e-06
Top2a	27714.4	0.603583	0.122955	4.90973	9.12015e-07	8.27341e-06
Nudt9	1336.09	0.341885	0.0696797	4.90627	9.28238e-07	8.40802e-06
Psmc6	4664.6	0.306271	0.0624251	4.90616	9.28767e-07	8.40802e-06
Pdk1	3989.89	0.313251	0.0638509	4.90596	9.29698e-07	8.40963e-06
Tpst1	815.606	0.449779	0.091667	4.90585	9.30221e-07	8.40963e-06
Tmed8	2469.62	0.286861	0.058501	4.90336	9.42117e-07	8.51134e-06
Riok1	1729.14	0.341349	0.0697895	4.89097	1.00342e-06	9.0528e-06
Rell1	154.039	0.649433	0.132657	4.88448	1.03702e-06	9.34312e-06
Klf2	662.265	0.505135	0.103489	4.87979	1.06199e-06	9.54846e-06
Taf3	1188.1	0.349904	0.0717125	4.87896	1.06646e-06	9.58212e-06
Txnl1	4760.18	0.291285	0.0598155	4.86968	1.11777e-06	1.00295e-05
Zdhhc21	3417.21	0.300927	0.0618229	4.86741	1.13071e-06	1.01387e-05
Gnl2	3623.75	0.282377	0.0580359	4.86546	1.1419e-06	1.02252e-05
Ptbp1	22488.4	0.227255	0.0467162	4.86457	1.14703e-06	1.02641e-05
Mgarp	27.9498	0.726974	0.149811	4.8632	1.15506e-06	1.03289e-05
Ifit3	48.3061	0.746056	0.154255	4.85387	1.21073e-06	1.08121e-05
Sap18	1969.95	0.321331	0.0662261	4.85199	1.2223e-06	1.0908e-05
Timm50	2493.26	0.316595	0.0652696	4.85046	1.23175e-06	1.09849e-05
Set	18033.8	0.265666	0.0548289	4.84536	1.2638e-06	1.12631e-05
Stambpl1	2313.12	0.31344	0.0647318	4.84211	1.28467e-06	1.14413e-05
Insig1	2080.03	0.287935	0.0595611	4.83421	1.33677e-06	1.18733e-05
Ezh2	7150.37	0.295777	0.0611955	4.83327	1.34309e-06	1.19133e-05
Scarb1	1402.03	0.316038	0.0654345	4.82953	1.36857e-06	1.21231e-05
Tars	3969.81	0.277515	0.057471	4.82878	1.37371e-06	1.21523e-05
Pfas	7878.77	0.237754	0.0492666	4.82586	1.39401e-06	1.23236e-05
Gar1	2548.3	0.316923	0.065701	4.82359	1.40996e-06	1.24562e-05
Bst1	24.4248	0.543773	0.125133	4.82238	1.41855e-06	1.25237e-05
Ndel1	1121.67	0.347774	0.0722322	4.81432	1.47705e-06	1.30227e-05
Nup133	3617.87	0.304853	0.0634072	4.80781	1.52595e-06	1.342e-05
Wdr82	6099.12	0.254292	0.052894	4.80754	1.52798e-06	1.34269e-05
Dctn3	1073.67	0.414749	0.0862819	4.80658	1.53534e-06	1.34825e-05
Cd47	4982.68	0.254992	0.0531545	4.79716	1.60933e-06	1.40574e-05
Psma2	7494.52	0.287501	0.0599433	4.7962	1.61702e-06	1.41058e-05
Pum3	4324.53	0.32236	0.067278	4.7914	1.6562e-06	1.44285e-05
Nup54	2177.86	0.315446	0.0658374	4.79115	1.6583e-06	1.44373e-05
Rif1	8857.02	0.289787	0.060527	4.78768	1.68719e-06	1.46639e-05
Snrnp27	1109.26	0.384708	0.080357	4.78721	1.69113e-06	1.46843e-05
Aida	2956.41	0.283763	0.0593411	4.78182	1.73716e-06	1.50543e-05
Rprd1b	3028	0.288889	0.0604823	4.77633	1.78526e-06	1.54305e-05
Npm1	71865.4	0.283717	0.0594266	4.77425	1.8038e-06	1.55703e-05
Pcid2	1598.98	0.312513	0.0654833	4.77219	1.82233e-06	1.57097e-05
Herc6	847.003	0.367627	0.0770439	4.77122	1.83118e-06	1.57654e-05
Egln1	2867.5	0.279959	0.0587144	4.76812	1.85956e-06	1.59888e-05
Rab1a	3162.95	0.286321	0.0600838	4.76528	1.88588e-06	1.62045e-05
Pif1	88.3617	0.732569	0.153373	4.76375	1.90026e-06	1.63069e-05
Pop7	636.043	0.406693	0.0853636	4.76316	1.9058e-06	1.63416e-05
Eif1a	3998.82	0.329658	0.0692104	4.76301	1.90727e-06	1.63416e-05
Ttk	848.73	0.464892	0.0976799	4.75859	1.94949e-06	1.66859e-05
Isg15	70.5174	0.713437	0.1524	4.75571	1.97752e-06	1.68876e-05
Asns	129.232	0.680191	0.142606	4.75534	1.98114e-06	1.68909e-05
Piwil2	152.744	0.648825	0.136136	4.7554	1.98056e-06	1.68909e-05
Exo1	2162	0.349616	0.0735267	4.75478	1.98666e-06	1.69161e-05
Oip5	583.369	0.503737	0.106108	4.74581	2.07669e-06	1.76599e-05
Rnps1	4935.15	0.266508	0.0561958	4.74246	2.11142e-06	1.79321e-05
Lap3	2315.23	0.319791	0.0674578	4.74048	2.13207e-06	1.80842e-05
Crim1	558.818	0.41999	0.0885819	4.74004	2.13679e-06	1.81126e-05
Psmb3	3894.44	0.260621	0.0549978	4.73871	2.15085e-06	1.822e-05
Prdx1	12194.5	0.29254	0.0617742	4.73561	2.18398e-06	1.84769e-05
Tuba1a	2275.63	0.317871	0.0671465	4.73381	2.20344e-06	1.86296e-05
Slfn3	1096.41	0.363158	0.0767237	4.73282	2.21426e-06	1.86856e-05
Bub3	3988.46	0.282281	0.0596555	4.73182	2.22512e-06	1.87408e-05
St3gal6	391.492	0.471307	0.0996916	4.7252	2.29884e-06	1.93493e-05
Morf4l2	4206.26	0.26477	0.0560549	4.72334	2.32007e-06	1.95031e-05
Mtfr2	587.64	0.536992	0.113767	4.71845	2.37653e-06	1.99142e-05
Cenpn	836.071	0.458071	0.0971671	4.71315	2.43912e-06	2.03998e-05
Efhd2	2615.05	0.309439	0.0657291	4.70766	2.50581e-06	2.0931e-05
Wdr75	3924.05	0.257654	0.0547471	4.70618	2.524e-06	2.10562e-05
Psmd12	4058.62	0.292654	0.0622368	4.70222	2.57343e-06	2.14415e-05
Klf16	1244.41	0.331524	0.0705132	4.70131	2.585e-06	2.15107e-05
Zfand2a	764.805	0.374425	0.0796689	4.69904	2.6139e-06	2.17374e-05
Rbm28	3880.42	0.234678	0.049954	4.69785	2.62913e-06	2.18503e-05
Mcph1	919.245	0.402731	0.0857668	4.69484	2.66814e-06	2.21605e-05
1110008F13Rik	2053.56	0.310242	0.0660868	4.69435	2.67455e-06	2.21789e-05
Wfikkn2	153.39	0.649957	0.138283	4.69214	2.7036e-06	2.23986e-05
Hspe1	8556.99	0.305179	0.0650786	4.68936	2.74064e-06	2.26769e-05
H2-Q4	4771.49	0.285027	0.0608088	4.68722	2.76947e-06	2.29011e-05
Emc7	1681.06	0.313593	0.0669551	4.68351	2.82003e-06	2.32608e-05
Asf1a	1300.96	0.373802	0.0798614	4.68018	2.8663e-06	2.35982e-05
Nfatc2ip	1393.38	0.321949	0.0688165	4.67809	2.89555e-06	2.38241e-05
Mtmr3	4507.59	0.258511	0.0552747	4.67678	2.91409e-06	2.39617e-05
Sgk3	672.255	0.410246	0.0877646	4.6734	2.96253e-06	2.43448e-05
Tbrg4	3240.79	0.267469	0.0572619	4.67097	2.99778e-06	2.46191e-05
F2rl2	30.6414	0.68069	0.14729	4.66901	3.02662e-06	2.48251e-05
Kctd9	1238.58	0.351638	0.0754036	4.66304	3.1157e-06	2.55239e-05
Zw10	2784.89	0.263516	0.0565215	4.66215	3.12922e-06	2.56188e-05
Nap1l4	7889.25	0.253406	0.0543554	4.66202	3.13117e-06	2.56189e-05
Casp8	3652.21	0.291665	0.062653	4.65523	3.23618e-06	2.64452e-05
Ppic	254.284	0.61537	0.132161	4.65141	3.29677e-06	2.69002e-05
Aspm	1303	0.487604	0.104846	4.65006	3.31836e-06	2.70163e-05
Ciart	138.298	0.643663	0.1382	4.64701	3.36777e-06	2.73847e-05
Etf1	13430.9	0.272865	0.0587355	4.64564	3.39022e-06	2.75502e-05
Hspa14	5216.87	0.304541	0.0655605	4.64516	3.39806e-06	2.75799e-05
Nop16	2252.85	0.31242	0.0673014	4.64198	3.45087e-06	2.79569e-05
Srprb	1740	0.288568	0.0621684	4.64158	3.45748e-06	2.79933e-05
Ppp1r2	1447.16	0.36226	0.078099	4.63825	3.51375e-06	2.8427e-05
Plagl2	5353.11	0.22913	0.0494096	4.63732	3.52963e-06	2.85074e-05
Pop1	1749.53	0.331919	0.071626	4.63391	3.58816e-06	2.89623e-05
D030056L22Rik	997.646	0.389208	0.0841076	4.62691	3.71168e-06	2.98861e-05
Phf5a	2654.96	0.300453	0.0649583	4.6252	3.74239e-06	3.0115e-05
Eif3d	9037.8	0.230843	0.0499285	4.62347	3.77373e-06	3.03487e-05
Slc35c1	1791.24	0.292962	0.0634734	4.6153	3.92524e-06	3.14903e-05
Arl5a	3229.93	0.30045	0.0651411	4.61217	3.98481e-06	3.19293e-05
Errfi1	411.564	0.452399	0.0980598	4.61178	3.99238e-06	3.19706e-05
Dnajc2	5271.74	0.286263	0.0620766	4.61138	3.99996e-06	3.20118e-05
Nup153	10487.8	0.215367	0.0467294	4.6088	4.05001e-06	3.2373e-05
Nptn	3318.32	0.290768	0.0631207	4.60645	4.09592e-06	3.27202e-05
Gramd4	2702.7	0.270605	0.0587587	4.60526	4.11951e-06	3.28887e-05
App	98.8433	0.689361	0.149306	4.60248	4.1749e-06	3.33108e-05
Sod2	1463.67	0.303092	0.0658628	4.6017	4.19052e-06	3.33747e-05
Hmgb2	11068.9	0.583734	0.126881	4.60154	4.19372e-06	3.338e-05
Ckap2	763.952	0.40776	0.0886287	4.60006	4.22377e-06	3.35787e-05
Ifit1	204.359	0.582887	0.12668	4.59595	4.30776e-06	3.42052e-05
Mrpl42	1807.08	0.322521	0.0702126	4.59333	4.36223e-06	3.4596e-05
Ddr1	641.567	0.434637	0.0946452	4.5915	4.40061e-06	3.48794e-05
Erh	2752.2	0.306462	0.0667473	4.59129	4.40524e-06	3.48951e-05
2310057M21Rik	637.369	0.403996	0.0879937	4.58998	4.43289e-06	3.5072e-05
Timm23	2421.55	0.310327	0.0676326	4.58837	4.46719e-06	3.53222e-05
Dpy19l1	1935.82	0.305186	0.0666403	4.57942	4.66277e-06	3.67908e-05
Bnip2	3109.98	0.263447	0.0575283	4.57937	4.66381e-06	3.67908e-05
Ibtk	3510.72	0.263487	0.0575624	4.57733	4.70943e-06	3.70376e-05
8030462N17Rik	968.651	0.342252	0.0748296	4.57327	4.80162e-06	3.76952e-05
Arpp19	2997.25	0.316907	0.0693072	4.57245	4.82057e-06	3.78214e-05
Itpa	2048.33	0.295939	0.0647547	4.56999	4.8774e-06	3.81991e-05
Anp32b	11686.5	0.273865	0.0599802	4.5659	4.97353e-06	3.89288e-05
Srrm1	9325.15	0.207825	0.0455212	4.56545	4.98426e-06	3.89665e-05
Hipk2	1069.22	0.351143	0.0769105	4.56515	4.99129e-06	3.89983e-05
Pde3b	3312.81	0.275413	0.0603475	4.56374	5.02507e-06	3.9239e-05
Peli1	3888.73	0.254783	0.0558498	4.56187	5.0701e-06	3.95672e-05
Tmsb10	10995.2	0.24251	0.0531905	4.55926	5.1333e-06	4.00367e-05
Mindy3	1327.08	0.348389	0.0765483	4.5508	5.34425e-06	4.15835e-05
Tigit	337.8	0.514454	0.112981	4.5502	5.35953e-06	4.16778e-05
Lrrc8c	2073.1	0.286321	0.0629509	4.54823	5.4099e-06	4.20199e-05
Paxip1	4092.57	0.248371	0.0546553	4.5443	5.5117e-06	4.27351e-05
Dlst	5226.1	0.219613	0.0483287	4.54411	5.51689e-06	4.27502e-05
Cyb5b	5781.96	0.258882	0.0569822	4.54317	5.54141e-06	4.2915e-05
Arl6ip6	1473	0.297684	0.0655471	4.54138	5.58872e-06	4.3256e-05
Pdap1	3842.28	0.267196	0.0589346	4.53376	5.79428e-06	4.46895e-05
Slc25a4	6767.4	0.288856	0.0637121	4.53377	5.79396e-06	4.46895e-05
Impdh1	2315.93	0.286577	0.0632291	4.53237	5.83265e-06	4.49591e-05
Qsox2	625.452	0.38342	0.0846014	4.53116	5.86615e-06	4.51382e-05
Sgk1	102.688	0.658473	0.145077	4.52619	6.00554e-06	4.60763e-05
Tdg	1860.17	0.306135	0.0677087	4.52118	6.14964e-06	4.7045e-05
Gtf2b	1399.33	0.349488	0.0774153	4.51416	6.35692e-06	4.85743e-05
Agpat4	275.695	0.506329	0.112196	4.51018	6.47717e-06	4.94071e-05
Rasgrp2	687.922	0.497703	0.110344	4.5094	6.50106e-06	4.95607e-05
Ppia	31404.6	0.235263	0.052189	4.50791	6.54703e-06	4.98823e-05
Psmg2	1801.49	0.299593	0.0664735	4.5068	6.58139e-06	5.01151e-05
Oxsr1	3904.95	0.249445	0.0553794	4.50423	6.6614e-06	5.06659e-05
Psmd1	7894.14	0.265905	0.0590696	4.50153	6.74664e-06	5.12846e-05
Cldnd1	1283.43	0.346861	0.0770818	4.49953	6.81033e-06	5.17389e-05
Wdr55	1770.7	0.278397	0.0619286	4.49537	6.94501e-06	5.27317e-05
Rad18	2658.73	0.297992	0.0663106	4.49382	6.99574e-06	5.30486e-05
Hars	3931.35	0.265977	0.059188	4.49372	6.99882e-06	5.30486e-05
Eif4g1	25653.2	0.214312	0.0477175	4.49127	7.08007e-06	5.36028e-05
Il1a	12.3205	0.510793	0.116594	4.48821	7.1823e-06	5.42832e-05
Prelid1	5046.94	0.251782	0.0561067	4.48755	7.20481e-06	5.44221e-05
Pwp2	2944.11	0.251307	0.0560211	4.48592	7.26011e-06	5.47771e-05
Csrp1	4772.55	0.281843	0.062836	4.48537	7.27881e-06	5.48867e-05
Pdpk1	4816.26	0.23913	0.0533253	4.48432	7.31465e-06	5.50939e-05
Eif4a3	5617.64	0.283694	0.0632936	4.48218	7.38842e-06	5.56178e-05
Uchl3	1574.51	0.307493	0.0686232	4.48079	7.43676e-06	5.59497e-05
Slc7a2	24.5198	0.559065	0.132273	4.47714	7.56487e-06	5.67839e-05
Ada	480.515	0.426929	0.0954205	4.47292	7.71604e-06	5.78587e-05
Phlda1	673.971	0.449758	0.100562	4.47191	7.75223e-06	5.80911e-05
Ciao1	1265.23	0.334602	0.0748356	4.47099	7.78583e-06	5.82766e-05
Pcna	18378.7	0.335628	0.0750836	4.47004	7.82048e-06	5.84695e-05
Mien1	1218.84	0.340941	0.0762831	4.46919	7.85162e-06	5.86691e-05
Timm10	682.734	0.396647	0.0887422	4.469	7.85856e-06	5.86877e-05
Gm45902	1110.29	0.366817	0.0820873	4.46844	7.87931e-06	5.88093e-05
Cdc34	2319.38	0.352243	0.0789105	4.46374	8.05401e-06	6.00112e-05
Gmfb	6316.37	0.21229	0.0475619	4.46342	8.0662e-06	6.00681e-05
Eri1	4784.08	0.269398	0.0603681	4.46256	8.09881e-06	6.02769e-05
Cnot8	2160.58	0.279506	0.0626348	4.46239	8.10494e-06	6.02885e-05
Psmb7	4876.62	0.291367	0.0653139	4.46102	8.15714e-06	6.06426e-05
Cdkn2c	606.558	0.413309	0.0926596	4.45958	8.21208e-06	6.10166e-05
Sdc3	450.249	0.461952	0.103573	4.45944	8.21752e-06	6.10226e-05
Dclre1b	952.713	0.34841	0.0782211	4.45381	8.43602e-06	6.24692e-05
Naa50	10175.9	0.289873	0.0651152	4.45167	8.52045e-06	6.29544e-05
Ipo11	2902.64	0.283386	0.0638143	4.44069	8.96704e-06	6.60305e-05
Phb	4123.29	0.276625	0.0623534	4.43638	9.14856e-06	6.72544e-05
Rnf145	4313.76	0.224584	0.0506272	4.436	9.16461e-06	6.73349e-05
Bcl2l1	1465.2	0.369051	0.0832105	4.43474	9.21839e-06	6.76922e-05
Impa2	1070.9	0.330837	0.0746203	4.43337	9.27732e-06	6.80871e-05
Ncdn	2035.97	0.308422	0.0696069	4.43086	9.3856e-06	6.87287e-05
Lgals1	988.995	0.457305	0.103239	4.42874	9.47849e-06	6.92934e-05
Skp2	915.488	0.390683	0.0883097	4.42343	9.71446e-06	7.09791e-05
Brix1	3091.73	0.280503	0.0634952	4.41761	9.97988e-06	7.28376e-05
Ctla2a	52.174	0.687751	0.155017	4.41671	1.00215e-05	7.31006e-05
Brip1	2057.82	0.380589	0.0861736	4.41632	1.00394e-05	7.31507e-05
Mcm2	15723.3	0.210931	0.0477669	4.41585	1.00616e-05	7.32716e-05
Fgf13	527.44	0.43552	0.0986974	4.41106	1.02865e-05	7.4703e-05
Rbm17	3287.92	0.29135	0.0660515	4.41089	1.02949e-05	7.47227e-05
Ngly1	1794.92	0.313345	0.0710698	4.40891	1.03894e-05	7.53674e-05
Tmem173	3123.88	0.234726	0.0532691	4.40637	1.05118e-05	7.62132e-05
Rpa1	12454.3	0.241983	0.0550187	4.39819	1.09156e-05	7.90108e-05
Mki67	20702.4	0.53429	0.121546	4.39627	1.10127e-05	7.967e-05
Nudt3	2625.88	0.260729	0.0593298	4.3945	1.11026e-05	8.02322e-05
Chuk	2728.28	0.284326	0.0647113	4.39361	1.11481e-05	8.05171e-05
Nus1	2662.96	0.29018	0.0660674	4.39207	1.12277e-05	8.09589e-05
Nop14	3568.97	0.251889	0.0573629	4.3911	1.12778e-05	8.12308e-05
Eif4h	12437.1	0.25078	0.0571365	4.38914	1.13801e-05	8.18786e-05
Dhcr24	3391.31	0.285147	0.065103	4.3799	1.18733e-05	8.51481e-05
Rsl24d1	2624.88	0.298572	0.0681725	4.37958	1.18907e-05	8.52266e-05
Arf1	11523	0.213223	0.0486938	4.37886	1.19301e-05	8.54456e-05
Nhp2	3380.04	0.347614	0.0793936	4.37837	1.19571e-05	8.55126e-05
Psmd14	5022.16	0.239831	0.0548037	4.37616	1.20786e-05	8.61979e-05
Nans	3529.72	0.253861	0.0580123	4.37598	1.20887e-05	8.62237e-05
Serbp1	27178.4	0.265952	0.0607958	4.37451	1.21707e-05	8.67612e-05
Col4a3bp	2687.27	0.249283	0.0569915	4.37394	1.22026e-05	8.69417e-05
Psmb2	4057.24	0.249279	0.0570475	4.36964	1.2445e-05	8.85732e-05
Timm8a1	453.11	0.438361	0.100342	4.36766	1.25583e-05	8.92832e-05
Lin54	1131.55	0.308856	0.0707268	4.36659	1.26201e-05	8.96261e-05
Itpripl1	1237.19	0.30617	0.0701266	4.36574	1.2669e-05	8.9925e-05
Iars	6180.26	0.212719	0.0487802	4.36074	1.29621e-05	9.19061e-05
Psmb6	3665.06	0.272996	0.062624	4.35928	1.30489e-05	9.24569e-05
Actn4	14019.8	0.207801	0.0476789	4.35834	1.31052e-05	9.27712e-05
Cbfb	8546.36	0.256533	0.05894	4.35241	1.34648e-05	9.52144e-05
Prpf4	2514.09	0.242445	0.0557303	4.35026	1.35979e-05	9.60527e-05
Dync1li1	1665.62	0.272413	0.0626176	4.35035	1.35918e-05	9.60527e-05
Bop1	3755.28	0.230567	0.0530062	4.34979	1.36266e-05	9.62038e-05
Kif18a	722.042	0.407432	0.0936801	4.34831	1.37193e-05	9.68066e-05
Pole3	2032.43	0.285341	0.065632	4.34748	1.37711e-05	9.70676e-05
Nop9	2513.15	0.293417	0.0674953	4.34715	1.37917e-05	9.7161e-05
Polr2k	624.026	0.373273	0.0858744	4.34593	1.38684e-05	9.75972e-05
Calm2	5898.12	0.306083	0.0704352	4.34556	1.38918e-05	9.77094e-05
Dok2	1104.54	0.319188	0.0734539	4.34513	1.39192e-05	9.785e-05
Dynll1	2426.16	0.31101	0.0716066	4.34328	1.40371e-05	9.85739e-05
Aars	6658.52	0.209409	0.0482284	4.34202	1.4118e-05	9.90893e-05
Rnf144a	465.522	0.414725	0.0955354	4.33978	1.42628e-05	9.98929e-05
Ncapd2	9824.92	0.2896	0.0667464	4.33878	1.43274e-05	0.000100292
Gm16286	4292.32	0.229145	0.0528241	4.33785	1.43882e-05	0.000100664
Enpep	56.8459	0.656058	0.152421	4.33596	1.45128e-05	0.000101428
Tbl2	1587.14	0.289895	0.0668806	4.33433	1.46207e-05	0.000102074
Pdia4	4115.37	0.255152	0.0588755	4.33368	1.46637e-05	0.00010232
Rb1	2913.83	0.254651	0.0587656	4.33325	1.46923e-05	0.000102465
Hus1	1593.09	0.27929	0.0644743	4.33168	1.47974e-05	0.000103035
Ptma	27715.8	0.294174	0.0679503	4.32925	1.49619e-05	0.00010407
Dnajc11	2792.84	0.2349	0.0542653	4.32867	1.5001e-05	0.000104287
Dclk1	53.8592	0.673036	0.154963	4.32783	1.50588e-05	0.000104548
G3bp1	16559.4	0.276177	0.0638153	4.32778	1.50623e-05	0.000104548
Yars	2482.01	0.245806	0.0568807	4.32136	1.55073e-05	0.000107467
E2f4	4857.66	0.248334	0.0574773	4.32055	1.55638e-05	0.000107802
Cenpe	2635.08	0.602487	0.139555	4.31945	1.56417e-05	0.000108284
Ccdc58	982.728	0.321126	0.0743722	4.31754	1.57781e-05	0.000109057
Rpn2	7089.88	0.201749	0.0467435	4.31605	1.58842e-05	0.000109675
H2-D1	21824.1	0.224551	0.0520373	4.31518	1.59471e-05	0.000109936
Nup93	4684.71	0.232576	0.0539	4.31493	1.59656e-05	0.000110007
Rpia	1804.05	0.283265	0.0656809	4.31268	1.61287e-05	0.000111072
Desi1	1808.82	0.272212	0.0631272	4.31198	1.618e-05	0.000111309
Mns1	799.373	0.380528	0.0882405	4.31178	1.61949e-05	0.000111354
Mapk8	1444.44	0.2992	0.0694101	4.31042	1.62942e-05	0.00011192
Cdc123	3457.07	0.252298	0.058543	4.3096	1.63552e-05	0.00011228
Plod3	650.673	0.375666	0.0873219	4.30154	1.69614e-05	0.000116139
Mpp6	2449.38	0.326345	0.0759056	4.29925	1.71376e-05	0.000117163
Mthfd1l	6383.07	0.22662	0.0527184	4.29869	1.71813e-05	0.000117401
Ska1	449.881	0.483828	0.112618	4.29498	1.74713e-05	0.000119259
Hdac2	4266.53	0.272157	0.0633703	4.29467	1.74956e-05	0.000119363
Mrps10	1049.56	0.31819	0.0741181	4.2927	1.76515e-05	0.000120364
Thumpd1	3461.86	0.266712	0.0621574	4.29087	1.77977e-05	0.000121298
Ipo7	10810.5	0.256232	0.0597494	4.28842	1.79947e-05	0.000122578
Bcap29	2633.37	0.272506	0.0635506	4.28795	1.80331e-05	0.000122776
Hmga1	2211.25	0.296759	0.0692224	4.28696	1.81138e-05	0.000123262
Mrpl15	2213.51	0.252356	0.0588798	4.2859	1.81998e-05	0.000123783
Bloc1s4	302.192	0.479006	0.111756	4.28457	1.83092e-05	0.000124463
Camsap2	1845.74	0.265002	0.0618758	4.28269	1.84646e-05	0.000125325
Ecm1	632.052	0.388387	0.0907609	4.27813	1.88468e-05	0.000127788
Polr2f	1658.44	0.324828	0.0759936	4.27435	1.91692e-05	0.000129574
Rad23b	6572.91	0.241734	0.0566	4.27091	1.94678e-05	0.00013139
Sass6	952.467	0.320298	0.0750077	4.26987	1.95587e-05	0.000131936
Ms4a4b	11392.8	0.209118	0.049	4.26771	1.97486e-05	0.000133149
Fignl1	4548.9	0.307783	0.072156	4.26547	1.99486e-05	0.000134223
Gatad1	1797.22	0.316929	0.0743147	4.26465	2.0022e-05	0.000134585
Dcp2	4651.96	0.210272	0.0493059	4.26464	2.00228e-05	0.000134585
Mrpl13	2169.31	0.309735	0.0727263	4.25883	2.05498e-05	0.000137916
Tubb2a	480.275	0.408635	0.0959213	4.25866	2.0566e-05	0.000137954
Cfb	195.044	0.441709	0.120687	4.25556	2.08528e-05	0.000139594
Lamtor3	909.137	0.328037	0.0771148	4.25334	2.10604e-05	0.000140653
Mlx	1596.26	0.283218	0.0666065	4.25189	2.11976e-05	0.0001414
Pcyt1a	755.9	0.352094	0.0828188	4.25073	2.13072e-05	0.000142059
Pnpt1	2158	0.272267	0.0640539	4.25047	2.1332e-05	0.000142152
Rbm8a	3842.53	0.286957	0.0675215	4.24982	2.13938e-05	0.000142492
Ccl5	196.61	0.606312	0.142658	4.24762	2.16054e-05	0.000143829
Cct8	17045.7	0.230407	0.0542489	4.24722	2.16444e-05	0.000144016
Trnt1	3084.9	0.266225	0.0626883	4.24673	2.16915e-05	0.000144183
Tomm22	3665.97	0.25743	0.0606302	4.24588	2.17738e-05	0.000144585
Rbbp8	1529.13	0.294749	0.0694727	4.24252	2.21022e-05	0.000146544
Gmps	5397.27	0.261828	0.0617173	4.24236	2.21181e-05	0.000146576
E2f6	2073.4	0.274984	0.0648285	4.24163	2.21904e-05	0.000146981
Nlrp3	12.727	0.478343	0.119195	4.24	2.23518e-05	0.000147975
Dhfr	3918.45	0.288075	0.068003	4.23616	2.27379e-05	0.000150456
Grpel1	2262.97	0.267722	0.0632101	4.23542	2.28121e-05	0.000150871
Tcof1	9659.69	0.21982	0.0519461	4.2317	2.31937e-05	0.000153318
Ddx1	6861.24	0.252168	0.0596038	4.23072	2.32944e-05	0.000153907
Atp1a1	18721.7	0.207805	0.0491312	4.22958	2.34128e-05	0.000154534
Hat1	6631.98	0.294902	0.0697297	4.22918	2.34541e-05	0.000154729
Dhx30	3631.88	0.216394	0.0512057	4.22597	2.37917e-05	0.000156721
Gm20547	190.816	0.454692	0.123205	4.22177	2.42387e-05	0.000159506
Itga4	2345.16	0.264075	0.062605	4.218	2.46481e-05	0.000162038
Sars	5616.61	0.201719	0.0478698	4.2139	2.50996e-05	0.000164514
Lat	10119.8	0.276412	0.0656456	4.21068	2.54605e-05	0.000166714
Gmppb	1013.71	0.307664	0.0730728	4.21004	2.55323e-05	0.000167101
Agpat5	1316.43	0.298714	0.0709539	4.20981	2.55582e-05	0.000167187
Dynll2	4161.05	0.272667	0.0648053	4.20749	2.58227e-05	0.000168583
Myo19	926.775	0.390726	0.0928507	4.20729	2.58451e-05	0.000168645
Tap2	5361.83	0.248686	0.0591127	4.20695	2.58835e-05	0.000168813
Rps27l	2568.56	0.323205	0.0768488	4.20563	2.60355e-05	0.00016972
Ticrr	1999.81	0.300776	0.0715314	4.20467	2.61462e-05	0.000170357
Plk2	223.656	0.57577	0.136846	4.20269	2.63757e-05	0.000171429
Nsmce1	2596.78	0.300394	0.071482	4.20236	2.64148e-05	0.000171599
Knstrn	914.833	0.367909	0.08761	4.19892	2.68189e-05	0.000174026
Relt	692.475	0.358407	0.0855206	4.19017	2.7874e-05	0.000180278
Bax	3083.91	0.243195	0.0580594	4.18871	2.8054e-05	0.000181264
Arl4c	674.154	0.392677	0.0938479	4.18387	2.86591e-05	0.000184812
Mrpl33	1871.58	0.277353	0.0662944	4.1836	2.86934e-05	0.000184853
Heatr3	3321.15	0.238235	0.0570248	4.17771	2.94465e-05	0.000189519
Gnb1	8794.99	0.19728	0.0472474	4.17547	2.97376e-05	0.000191299
Exosc2	2653.86	0.237187	0.0568231	4.17406	2.99224e-05	0.0001923
Brd3	2759.3	0.239509	0.0573949	4.17293	3.00703e-05	0.000193062
Ska3	668.033	0.412168	0.0987916	4.17141	3.02718e-05	0.000194261
Gtpbp4	4725.26	0.284989	0.068322	4.17121	3.02984e-05	0.000194338
Usb1	844.855	0.392992	0.0942035	4.17073	3.03629e-05	0.000194656
Ube2g2	1806.9	0.277368	0.0665292	4.1691	3.05809e-05	0.000195863
Rad21	10396.3	0.276454	0.0663245	4.16819	3.07033e-05	0.000196552
Ado	1093.08	0.326525	0.0783998	4.16453	3.11996e-05	0.000199535
Stk35	1412.52	0.273763	0.06576	4.16296	3.1415e-05	0.000200815
Pkp4	1309.55	0.337981	0.0811913	4.16235	3.14991e-05	0.000201255
Stil	1590.07	0.313833	0.0753999	4.16207	3.15374e-05	0.000201385
Ptafr	34.0213	0.577964	0.142548	4.16159	3.16042e-05	0.000201634
Morc3	2558.58	0.238829	0.0574069	4.16019	3.17976e-05	0.000202769
Smg8	1119.61	0.300887	0.0723426	4.15888	3.19809e-05	0.000203741
Dph5	1131.21	0.306696	0.0737558	4.15794	3.21124e-05	0.00020448
Cntrob	995.907	0.323047	0.0776997	4.1573	3.22035e-05	0.000204903
Eif2ak2	740.698	0.451252	0.10859	4.15543	3.24683e-05	0.000206248
Uba3	2885.14	0.230172	0.0554434	4.15142	3.30416e-05	0.000209476
Kif20b	2307.93	0.333557	0.0803678	4.15019	3.32201e-05	0.000210314
Pla2g12a	1085.88	0.292486	0.0704818	4.14964	3.32993e-05	0.000210714
Ifi205	17.7525	0.518039	0.130086	4.14844	3.34752e-05	0.000211726
Rapgef1	6815.32	0.201906	0.0486766	4.14791	3.35528e-05	0.000212115
Nt5c3	1310.72	0.270736	0.0653166	4.14484	3.40058e-05	0.000214772
Npm3	3321.87	0.269017	0.064911	4.14443	3.40666e-05	0.000215054
Plcxd2	1010.87	0.323366	0.0780462	4.14284	3.4303e-05	0.000216442
Ddx27	5376.89	0.228577	0.0551803	4.14236	3.43748e-05	0.000216791
Surf4	4966.31	0.218748	0.0528641	4.13791	3.50484e-05	0.000220512
Exosc10	4644.94	0.211922	0.0513551	4.1266	3.68161e-05	0.000231082
Tube1	700.732	0.387597	0.0939159	4.12625	3.68721e-05	0.000231324
2010107E04Rik	2153.04	0.263071	0.0637575	4.12599	3.69151e-05	0.000231483
Dpp9	3169.17	0.23863	0.0578431	4.12546	3.69998e-05	0.000231904
Psph	1440.87	0.284292	0.0689349	4.12391	3.72498e-05	0.000233138
Rars	5042.87	0.276481	0.0670822	4.12149	3.76435e-05	0.000235412
Serpini1	214.729	0.494119	0.119855	4.11875	3.80929e-05	0.000237963
Vrk1	3334.58	0.246469	0.0598761	4.11632	3.84975e-05	0.000240377
Ccdc25	1742.64	0.299249	0.0727156	4.11523	3.868e-05	0.000241402
Fas	482.864	0.389959	0.0947459	4.1145	3.88018e-05	0.000241933
Gltp	4885.6	0.209531	0.0509508	4.11243	3.91522e-05	0.000243887
Sap30	258.449	0.48952	0.119008	4.1102	3.95308e-05	0.000245897
Sh3bp5	1520.15	0.270533	0.0658417	4.1087	3.97894e-05	0.000247272
Kpna1	4162.02	0.238342	0.0580757	4.10395	4.06151e-05	0.000252047
Eif5	13165	0.215701	0.052605	4.10037	4.12483e-05	0.000255736
Ankrd37	169.646	0.538862	0.131419	4.09668	4.19118e-05	0.000259483
Armc6	517.877	0.387054	0.0944776	4.09625	4.19889e-05	0.000259838
Eef1d	8988.68	0.205323	0.0501314	4.09569	4.20913e-05	0.000260228
Gfod1	3907.54	0.229448	0.0560302	4.09505	4.22081e-05	0.000260827
Cenpl	937.18	0.336844	0.0822562	4.09464	4.22817e-05	0.00026116
Actl6a	3568	0.23506	0.0574092	4.09446	4.23153e-05	0.000261245
Oat	3401.53	0.265545	0.0648767	4.09307	4.25701e-05	0.000262695
Depdc1b	263.184	0.582074	0.142224	4.09238	4.26972e-05	0.00026311
Ppil1	3255.68	0.267119	0.0653121	4.08983	4.31698e-05	0.000265774
Ptpn6	11270.4	0.202913	0.0496483	4.087	4.36984e-05	0.000268902
Snrpd3	4460.82	0.270846	0.0662903	4.08575	4.39347e-05	0.00027023
Ube2t	635.334	0.362485	0.0887209	4.0853	4.40198e-05	0.000270435
Cdipt	2823.47	0.23749	0.0581352	4.08514	4.405e-05	0.000270435
Sdhb	3702.75	0.262372	0.0642484	4.08371	4.43226e-05	0.000271729
Uhmk1	9273.39	0.190563	0.0466736	4.08289	4.44787e-05	0.000272432
Eif3g	3982.17	0.266514	0.0652754	4.08293	4.44718e-05	0.000272432
Ss18l2	464.667	0.398173	0.0975303	4.08152	4.47419e-05	0.00027379
Nab2	4529.14	0.244898	0.0600269	4.07981	4.50722e-05	0.000275683
Rab5c	4537.31	0.229029	0.05614	4.07961	4.51112e-05	0.000275794
Gsap	326.717	0.444514	0.108906	4.07937	4.51584e-05	0.000275954
Lnpk	1226.87	0.296699	0.0728446	4.07275	4.64619e-05	0.000283263
Pes1	5023.01	0.228052	0.0560127	4.07143	4.67249e-05	0.000284603
Traf6	3072.12	0.224618	0.0552948	4.06213	4.86277e-05	0.000295783
Atp5g3	9111.59	0.241695	0.0595175	4.06091	4.88821e-05	0.000297193
Hspa9	18382	0.262244	0.0646552	4.05604	4.99125e-05	0.00030276
Anapc5	10473.1	0.205621	0.0507221	4.05387	5.03763e-05	0.000305432
Supt16	12107	0.23592	0.0582056	4.05321	5.05196e-05	0.000306019
Atic	8380.8	0.214172	0.0528675	4.0511	5.09777e-05	0.000308653
Siva1	1192.92	0.323683	0.0799394	4.04884	5.14716e-05	0.000311214
Cenpp	342.899	0.477307	0.117864	4.04757	5.17514e-05	0.000312603
Runx1	1354.08	0.268717	0.0663882	4.04748	5.17724e-05	0.000312603
Chordc1	4864.19	0.23029	0.056905	4.04689	5.19021e-05	0.000313243
Pgam5	1886.85	0.253881	0.0627622	4.04501	5.23217e-05	0.00031563
Rwdd1	1509.93	0.314551	0.0777847	4.0437	5.26135e-05	0.000317246
Cenpa	1849.87	0.276722	0.0685615	4.03594	5.43832e-05	0.00032687
Ddx24	5345.98	0.251724	0.0623952	4.03433	5.47572e-05	0.000328968
Tsr2	1287.01	0.330164	0.0818471	4.03373	5.48987e-05	0.000329668
Psma1	6861.81	0.240219	0.0595742	4.03225	5.52461e-05	0.000331452
Strc	25.289	0.588575	0.147073	4.0298	5.5825e-05	0.000334772
Mgat4a	795.666	0.316981	0.0786641	4.02918	5.59714e-05	0.000335498
Cd3eap	1372.17	0.279867	0.0694625	4.02893	5.60324e-05	0.000335711
Mbd2	3439.31	0.254003	0.0630946	4.02572	5.68024e-05	0.00033986
Zdhhc13	1408.15	0.271946	0.0675966	4.02296	5.74706e-05	0.000343258
Foxk2	3196.72	0.257306	0.0639599	4.02293	5.74787e-05	0.000343258
Crlf3	3728.89	0.22875	0.0568844	4.02128	5.78827e-05	0.000345383
Lsm12	2179.86	0.240291	0.0597653	4.0205	5.80753e-05	0.000346376
Cyc1	4101.81	0.237111	0.0589843	4.01989	5.82264e-05	0.00034712
Inppl1	442.567	0.390175	0.0970683	4.01893	5.84623e-05	0.000348369
Lmtk2	2284.72	0.244686	0.06095	4.01441	5.95956e-05	0.000354641
Pdhb	2997.58	0.239801	0.0597477	4.01355	5.98113e-05	0.000355625
Gpm6b	312.281	0.472488	0.117643	4.01354	5.98149e-05	0.000355625
Hmgn2	6222.19	0.265487	0.0662087	4.00983	6.07622e-05	0.000360606
Glud1	6567.34	0.202168	0.0504495	4.00735	6.14044e-05	0.000363762
Ppif	2877.83	0.224596	0.0560762	4.00514	6.19812e-05	0.000367014
Poc1a	509.282	0.397616	0.0992605	4.00496	6.20289e-05	0.000367132
Cxcr3	78.6528	0.603074	0.150147	4.00426	6.22124e-05	0.000367723
Sacm1l	3775.42	0.246051	0.0615216	3.99941	6.35005e-05	0.000375
Eftud2	9580.35	0.190338	0.0475985	3.99881	6.36614e-05	0.000375782
Atn1	3028.74	0.261319	0.0653594	3.99819	6.38295e-05	0.000376437
Pphln1	3273.96	0.237886	0.0595093	3.99741	6.40402e-05	0.000377511
Bms1	5067.22	0.204719	0.0512416	3.99514	6.46552e-05	0.000380795
Sar1b	1689.57	0.282131	0.0706265	3.99463	6.47961e-05	0.000381455
Kpna3	5796.78	0.259788	0.0650613	3.99294	6.52602e-05	0.000384016
Pagr1a	1917.77	0.303283	0.0759785	3.99162	6.56222e-05	0.000385629
Tns4	32.1982	0.604306	0.151526	3.99171	6.55996e-05	0.000385629
Cox6a1	2409.7	0.259117	0.0649801	3.98763	6.6736e-05	0.000391651
Nrp2	79.6897	0.607691	0.153645	3.98448	6.76293e-05	0.00039654
Kars	8122.98	0.215063	0.0540061	3.98219	6.82819e-05	0.000399833
Psrc1	361.633	0.423868	0.106442	3.98057	6.87495e-05	0.000402392
Hprt	6330.73	0.252619	0.0634941	3.97859	6.93246e-05	0.000405578
Ccdc115	1394.49	0.289024	0.0726617	3.97763	6.96043e-05	0.000407034
Kcnq5	1142.89	0.298541	0.0750605	3.97718	6.97367e-05	0.000407627
Gas2l3	132.209	0.555896	0.139624	3.97458	7.05038e-05	0.000411381
Suv39h1	3452.54	0.234482	0.0589938	3.97461	7.04935e-05	0.000411381
Xpo5	3909.39	0.236798	0.0596067	3.97261	7.10893e-05	0.000414247
Igsf8	464.882	0.423638	0.106738	3.96845	7.23412e-05	0.000420984
Nono	13658	0.185871	0.0468394	3.96825	7.24016e-05	0.00042115
Prdx3	4639.75	0.210198	0.0530319	3.96361	7.38248e-05	0.00042905
Nploc4	3788.03	0.210847	0.0532129	3.9623	7.42301e-05	0.000431215
Tlr1	996.764	0.369327	0.0933497	3.95595	7.623e-05	0.000441859
Oasl2	34.5063	0.583475	0.148915	3.95367	7.69614e-05	0.000445902
Ywhaz	13652.7	0.194419	0.0492278	3.94937	7.83577e-05	0.000453395
Clec4n	35.1179	0.558749	0.144447	3.94333	8.03573e-05	0.000463337
Ddx21	21095.5	0.203569	0.0516504	3.94128	8.10494e-05	0.000467124
Uqcr11	1077	0.352704	0.0894958	3.94102	8.11352e-05	0.000467414
Xrcc6	2615.78	0.25035	0.0636038	3.93604	8.2837e-05	0.000476593
Slc39a6	1353.31	0.282053	0.071687	3.93432	8.34334e-05	0.000479815
Ciapin1	2543.11	0.317712	0.0807782	3.93322	8.38155e-05	0.000481802
Esf1	2006.39	0.302957	0.0770364	3.93261	8.4029e-05	0.000482819
Gbp4	12414.9	0.486567	0.123745	3.93236	8.41155e-05	0.000482874
Mphosph10	2849.14	0.254216	0.0646476	3.93227	8.41485e-05	0.000482874
Pask	2096.72	0.259114	0.065916	3.93095	8.46107e-05	0.000484893
Eif4g2	46771.7	0.211233	0.05375	3.92992	8.49755e-05	0.000486594
Lonp1	4225.68	0.231177	0.0588254	3.9299	8.49814e-05	0.000486594
Tmem35a	79.5672	0.609694	0.155035	3.92927	8.52046e-05	0.00048766
1600014C10Rik	1084.15	0.287239	0.0731097	3.9288	8.5371e-05	0.000488364
Elovl5	3799.33	0.210323	0.0535647	3.92654	8.61759e-05	0.000492361
Cenph	939.5	0.292336	0.0744769	3.92502	8.67209e-05	0.000494835
Hs3st3b1	763.877	0.345224	0.0879965	3.92278	8.75323e-05	0.000498817
Farsa	2916.89	0.225553	0.0575745	3.91756	8.94485e-05	0.000508888
Tmpo	13221.8	0.23419	0.0597795	3.91755	8.9454e-05	0.000508888
Isoc1	2301.08	0.241587	0.0616943	3.91585	9.00873e-05	0.000512269
Sdccag3	2270.51	0.228406	0.0583742	3.91272	9.1264e-05	0.000518737
Apitd1	820.513	0.330508	0.084513	3.91051	9.21015e-05	0.000523271
AI314180	6239.9	0.183695	0.0469943	3.90886	9.27344e-05	0.00052664
Pde2a	218.298	0.475693	0.121575	3.90875	9.27759e-05	0.000526649
Nop10	3494.14	0.263302	0.0674194	3.90544	9.4056e-05	0.000533456
Ipo5	20011.5	0.201997	0.0517706	3.90177	9.5492e-05	0.000541058
Slc25a22	1553.64	0.283582	0.0726818	3.90155	9.5578e-05	0.000541157
Bsg	4650.28	0.250943	0.0644619	3.89288	9.9062e-05	0.000558962
Cenpq	1078.03	0.302493	0.0777398	3.89083	9.99014e-05	0.000563457
Txlna	5235.7	0.183916	0.0472993	3.88835	0.00010093	0.000568771
Atp1a2	28.6801	0.585481	0.150868	3.88798	0.00010108	0.000569375
Psma7	6873.67	0.244098	0.0627909	3.88748	0.000101292	0.000570324
Psma4	6475.41	0.242042	0.0623027	3.88492	0.000102364	0.00057564
Strap	6692.78	0.256916	0.0661804	3.88204	0.000103586	0.000582118
Eloc	2969.49	0.326679	0.0841948	3.88002	0.000104447	0.000586086
Map4	5562.26	0.197788	0.0510254	3.87623	0.000106086	0.000594521
Hsp90ab1	153520	0.172706	0.0445673	3.87518	0.000106547	0.000596598
Mllt6	4802.52	0.272188	0.0702559	3.87422	0.000106969	0.000598199
Psma5	4116.91	0.232401	0.0600212	3.87195	0.000107966	0.00060301
Sbds	2007.51	0.259197	0.0669695	3.87033	0.00010869	0.000606796
Kpna4	8003.72	0.229356	0.0592753	3.86931	0.000109142	0.000609062
Sema4a	198.392	0.498246	0.128676	3.86755	0.000109934	0.000613222
Dkc1	7387.31	0.233703	0.0604732	3.86456	0.000111289	0.000620253
Ckap5	5385.71	0.276645	0.0715926	3.8641	0.000111498	0.000620988
Ifit3b	15.9209	0.486531	0.130131	3.862	0.000112463	0.000625475
Ampd2	2391.81	0.237104	0.0614244	3.86006	0.000113358	0.000629657
Tex2	1107.91	0.290938	0.0753639	3.8601	0.000113339	0.000629657
Cdk2	4948.55	0.215291	0.0557826	3.85944	0.000113649	0.000630743
Ppp2ca	7563.4	0.218902	0.056718	3.85946	0.000113636	0.000630743
Psat1	8510.38	0.233491	0.0605106	3.85866	0.000114008	0.000632467
Tmx1	2880.97	0.230967	0.0598719	3.85766	0.000114478	0.000634537
Cep152	1519.59	0.267003	0.0692162	3.85732	0.000114639	0.000634896
Get4	1979.22	0.279671	0.0725061	3.8572	0.000114695	0.00063494
Kdelr2	1394.44	0.277548	0.0719577	3.85693	0.000114818	0.000635354
Nup205	10341.4	0.212553	0.0551445	3.85447	0.000115982	0.000640454
A1cf	37.0762	0.590089	0.153359	3.85181	0.00011725	0.000646099
Xkr5	247.933	0.443753	0.115191	3.85019	0.000118027	0.000649565
Uqcrq	1703.47	0.366562	0.0952495	3.84833	0.000118923	0.000653682
Ftsj3	6538.9	0.211864	0.0550648	3.84753	0.000119313	0.000655551
Dcaf13	2209.19	0.235628	0.0612523	3.84674	0.0001197	0.000657128
Tbc1d31	864.618	0.295938	0.076931	3.84652	0.000119806	0.000657437
Gsk3a	3153.49	0.232373	0.0604148	3.84628	0.000119923	0.000657667
Depdc1a	356.455	0.484188	0.125975	3.84189	0.000122092	0.000668033
Xbp1	2281.85	0.220318	0.0573578	3.84104	0.000122512	0.000670056
Fam111a	6237.86	0.26614	0.069293	3.84075	0.00012266	0.000670583
Inhba	10.5663	0.40622	0.112829	3.84056	0.000122752	0.000670812
Hemgn	46.2765	0.595983	0.155157	3.83899	0.00012354	0.000674835
Eif4e3	488.588	0.363227	0.0946284	3.83751	0.000124289	0.000678644
Tnfrsf9	4813.99	0.228329	0.0595031	3.83725	0.000124421	0.000678803
Itgb3	775.309	0.314683	0.082014	3.83659	0.000124757	0.000680355
Tbc1d15	2803.37	0.227543	0.0593667	3.8328	0.000126693	0.000689773
Ptger4	1500.82	0.267556	0.0698761	3.82876	0.00012879	0.000700322
Arhgap21	958.145	0.294812	0.0770303	3.82694	0.000129744	0.000705217
H3f3b	13980.8	0.276773	0.0723368	3.82617	0.000130154	0.000707155
Samhd1	28874.2	0.234502	0.0612967	3.82567	0.000130416	0.000708286
Srsf7	10425.3	0.192723	0.050385	3.825	0.00013077	0.000709916
Calm1	18728.9	0.222962	0.0583108	3.82369	0.000131469	0.000712831
Helq	1233.68	0.27567	0.0721304	3.82167	0.000132553	0.000718116
Nrf1	1688.72	0.286891	0.0751208	3.81898	0.000134005	0.000724793
Scamp3	2454.46	0.227094	0.0594932	3.81712	0.000135019	0.000729979
Xpo1	15389.6	0.208694	0.054676	3.81691	0.000135133	0.000730295
Rgs16	3234.19	0.264082	0.0692219	3.81491	0.00013623	0.000735017
Pclaf	8932.82	0.492683	0.129164	3.81501	0.000136179	0.000735017
Ifi211	54.606	0.591128	0.155167	3.80938	0.000139314	0.000750736
Aprt	2691.43	0.217679	0.0571896	3.80625	0.000141091	0.000759689
Klhl21	992.174	0.276093	0.0725521	3.80526	0.000141656	0.000762419
Slc25a33	313.353	0.443493	0.116495	3.80508	0.000141756	0.000762646
Nfyb	1786.64	0.254493	0.0668977	3.80415	0.000142294	0.000765231
Siah1b	338.467	0.415498	0.109206	3.8031	0.000142899	0.000768167
Tpst2	949.842	0.332435	0.0874198	3.80263	0.000143169	0.000769308
Ndufs5	694.248	0.329216	0.0865921	3.80155	0.000143794	0.000772348
Mars	4817.95	0.205056	0.0539466	3.80109	0.000144063	0.000773478
Pom121	3819.92	0.208639	0.0548939	3.80075	0.000144262	0.000774089
Rnf141	725.278	0.320983	0.0844598	3.79978	0.000144824	0.000775182
Mrpl40	1524.1	0.282239	0.0742719	3.7999	0.000144754	0.000775182
Lsm2	1347.17	0.283777	0.0746761	3.79987	0.000144775	0.000775182
Sf3a2	2852.99	0.263387	0.069321	3.79954	0.000144963	0.000775467
Cbx1	3192.57	0.237233	0.0625031	3.7955	0.000147349	0.000786957
Blzf1	559.795	0.356477	0.0939271	3.7948	0.000147762	0.000788842
Mbnl2	1268.27	0.261751	0.0690072	3.79294	0.000148874	0.000793817
Kdelc1	486.665	0.363721	0.0958743	3.79266	0.000149044	0.0007944
Tbrg1	1946.17	0.265119	0.0699147	3.79202	0.000149424	0.000796104
Ppp2r2a	3235.47	0.204711	0.0540167	3.78974	0.000150807	0.000802822
Polr1d	2959.21	0.260683	0.0688014	3.78891	0.000151313	0.000804864
Actr10	2233.35	0.225495	0.0595135	3.78895	0.000151283	0.000804864
Cdca7l	3135	0.249674	0.0659005	3.78866	0.000151462	0.000805009
Tsg101	1686.31	0.246309	0.0650189	3.78825	0.00015171	0.000805678
Psmd9	897.462	0.332487	0.0878304	3.78536	0.000153484	0.000813494
Rmi2	1424.47	0.265026	0.070028	3.78449	0.000154027	0.00081601
Srp19	1461.77	0.254268	0.0672177	3.78268	0.000155151	0.000821304
Zeb1	1515.89	0.261504	0.0691398	3.78203	0.000155553	0.000823103
Cox15	1557.27	0.24829	0.0656972	3.77931	0.000157261	0.000831469
Eif1ad	3012.31	0.233181	0.0617049	3.77897	0.000157477	0.000832279
Map2k1	2228.78	0.253646	0.0671287	3.77849	0.000157784	0.000833567
Pimreg	193.209	0.494644	0.13091	3.77668	0.000158934	0.000839307
Synpo	1233.85	0.295022	0.0781675	3.77386	0.000160741	0.000847489
Pdzd11	800.9	0.307869	0.081604	3.77257	0.000161574	0.000851201
H2afx	668.498	0.360968	0.0957157	3.77101	0.000162589	0.000855863
Adrm1	2030.67	0.263109	0.0698079	3.76897	0.000163924	0.000861514
Ptpn5	68.6555	0.581542	0.154161	3.76906	0.000163862	0.000861514
Xpo4	4738.21	0.194708	0.0517022	3.76592	0.000165938	0.000871407
Rcc2	16425.8	0.17613	0.0467789	3.76515	0.000166447	0.000873195
Stat1	39092.3	0.219462	0.058315	3.76339	0.000167625	0.000878514
Sec61a1	8547.71	0.169263	0.0449778	3.76326	0.000167712	0.000878621
1110004E09Rik	730.326	0.320109	0.0850737	3.76258	0.000168172	0.000880329
Sae1	5214.96	0.234823	0.0624361	3.76101	0.00016923	0.000884818
Cenpk	938.252	0.33898	0.0901382	3.7604	0.000169643	0.000886575
Ppp1r14b	2726.5	0.247956	0.0659409	3.76031	0.000169701	0.000886575
Magoh	2882.56	0.273727	0.0728095	3.75944	0.000170296	0.000888276
Nutf2	1265.4	0.289085	0.0769036	3.75898	0.000170609	0.000889554
Pop5	1382.35	0.264613	0.0704689	3.75496	0.000173371	0.000902175
Ccdc141	152.699	0.534556	0.14216	3.75413	0.000173942	0.000904429
Gpd2	1901.8	0.252376	0.0672447	3.75295	0.000174763	0.000908338
Cnih4	1259.35	0.283918	0.0756893	3.75103	0.000176108	0.000914247
Thop1	1487.48	0.282198	0.0752295	3.75117	0.000176012	0.000914247
Txnl4a	857.857	0.326889	0.0871435	3.75106	0.00017609	0.000914247
Oasl1	15.7854	0.440737	0.123523	3.7493	0.000177327	0.000919852
Patz1	1786.53	0.225226	0.0601089	3.74693	0.000179009	0.000927485
Nsd2	9458.04	0.20501	0.0547248	3.74619	0.000179538	0.000929495
Ncbp2	2155.48	0.240012	0.0640764	3.74564	0.000179934	0.000930812
Fam98b	2616.44	0.267772	0.0715071	3.74464	0.000180655	0.000934173
Pdhx	721.093	0.30819	0.0823402	3.74243	0.000182252	0.000941696
2410004B18Rik	482.659	0.341508	0.0913264	3.73873	0.00018495	0.000954514
Sptssa	2282.22	0.268328	0.0717984	3.73718	0.000186093	0.000959662
Rad17	1302.89	0.254782	0.068179	3.73679	0.000186383	0.000960778
Gstcd	1564.05	0.28552	0.0764883	3.73274	0.00018941	0.00097524
Cfl1	38879.1	0.154739	0.0414598	3.73227	0.000189761	0.000976283
Alcam	2632.93	0.249483	0.0668954	3.72929	0.000192017	0.000986352
Kbtbd8	719.646	0.298798	0.0801329	3.72843	0.000192679	0.000988981
Spryd7	329.217	0.395845	0.106209	3.72601	0.000194537	0.000996966
Poc5	722.159	0.332753	0.0893313	3.72465	0.000195586	0.00100195
Casp3	7276.51	0.273424	0.0734767	3.7212	0.000198276	0.00101471
Slfn8	404.495	0.431026	0.115793	3.72097	0.000198462	0.00101471
Ssr1	5895.86	0.207982	0.0558935	3.72104	0.000198405	0.00101471
Mydgf	1461.53	0.261154	0.0701998	3.72013	0.000199122	0.00101652
Snx10	273.759	0.417688	0.112288	3.71837	0.000200515	0.00102316
Pde12	2174.94	0.250856	0.0674812	3.71735	0.000201323	0.00102616
Naa40	5001.01	0.19377	0.0521392	3.71639	0.000202094	0.00102968
Tmem158	85.3679	0.557613	0.149746	3.71584	0.000202532	0.00103152
2310022A10Rik	1631.12	0.242858	0.0653708	3.71501	0.000203193	0.00103409
Hmgxb3	1855.01	0.227411	0.0612129	3.71503	0.000203181	0.00103409
Wdr5	2794.61	0.243512	0.0655709	3.71364	0.000204303	0.00103934
Tsfm	876.783	0.305681	0.0823383	3.71235	0.000205341	0.00104381
Slc35a5	682.109	0.308699	0.083168	3.71125	0.000206241	0.00104798
Rad54l	2721.53	0.274645	0.074029	3.70992	0.000207321	0.00105306
Rtp4	23.8357	0.481763	0.134424	3.70961	0.00020758	0.00105397
Tor1a	1171.04	0.254627	0.0687482	3.70361	0.000212552	0.00107756
Clptm1l	4298.49	0.190995	0.051577	3.70307	0.000213003	0.00107943
Rbbp4	15302.8	0.208929	0.0564676	3.69998	0.000215616	0.00109099
Nars	6982.53	0.214124	0.0578759	3.69973	0.000215833	0.00109125
Shq1	824.53	0.289424	0.0782481	3.69857	0.00021682	0.0010954
Seh1l	3946.74	0.22313	0.0603386	3.69794	0.000217355	0.0010975
Swt1	1031.1	0.271467	0.0734159	3.69738	0.00021784	0.00109929
Cenpu	551.825	0.346584	0.0937311	3.69711	0.00021807	0.00110003
Qk	3666.75	0.229074	0.0620121	3.69396	0.000220786	0.00111245
Sec61g	1806.36	0.23589	0.0638706	3.69318	0.000221464	0.00111544
Il18rap	205.631	0.498251	0.134742	3.69288	0.000221729	0.00111635
Sod1	5575.49	0.243388	0.0659236	3.69199	0.000222505	0.00111898
Dars	6263.67	0.224086	0.0607138	3.69084	0.000223514	0.00112319
Abtb2	2162.28	0.238614	0.064667	3.68983	0.000224406	0.00112682
Sephs1	3263.36	0.237682	0.06442	3.68953	0.000224673	0.00112715
Hypk	2146.35	0.238305	0.0645881	3.68963	0.00022458	0.00112715
Mafg	1632.07	0.27517	0.0745789	3.68946	0.000224728	0.00112715
Hdlbp	12664	0.158972	0.0430917	3.68916	0.000224999	0.00112808
Nmd3	2466.28	0.240028	0.0650753	3.68842	0.000225651	0.00113006
Trim27	2724.43	0.22499	0.0609959	3.68858	0.000225511	0.00113006
Cpox	1167.06	0.282629	0.0766708	3.68607	0.000227745	0.00113968
Slc35d1	973.908	0.275352	0.0747127	3.68519	0.000228529	0.00114317
AA467197	13.0471	0.437968	0.123998	3.67818	0.0002349	0.0011737
Ruvbl1	2962.27	0.234708	0.0638253	3.67734	0.000235675	0.00117713
Eif6	3480.44	0.260849	0.070945	3.6768	0.000236177	0.00117918
1700017B05Rik	1172.33	0.276416	0.0751876	3.67623	0.000236705	0.00118137
Rnf17	17.7049	0.491984	0.136195	3.67472	0.000238112	0.00118795
Xpot	5208.92	0.186176	0.0506855	3.67315	0.000239576	0.0011948
Trim25	2524.05	0.251742	0.0685439	3.67266	0.000240037	0.00119664
Kif11	6746.14	0.511525	0.139354	3.67219	0.000240481	0.0011984
Svil	2269.18	0.212134	0.0577699	3.672	0.000240662	0.00119886
Grsf1	2754.34	0.215448	0.0587023	3.67015	0.000242411	0.00120574
Top1	6517.74	0.194326	0.0529899	3.6672	0.000245221	0.00121788
Senp5	1250.76	0.278403	0.0759735	3.66418	0.000248132	0.00123002
Samsn1	1597.13	0.302241	0.082525	3.66225	0.000250007	0.00123885
Twf2	1689.07	0.262542	0.0716966	3.66183	0.000250423	0.00124044
Il1rn	10.6568	0.408599	0.117049	3.6615	0.00025074	0.00124155
Dek	15491.1	0.243471	0.0665022	3.66109	0.000251149	0.00124311
Pip5k1a	2335.84	0.207782	0.0567741	3.65978	0.000252433	0.00124899
Hdhd2	1208.52	0.273396	0.0747043	3.65963	0.00025258	0.00124925
Lrrc32	25.8957	0.48806	0.137106	3.65923	0.000252974	0.00125073
Pidd1	1823.56	0.272017	0.0743941	3.65634	0.000255842	0.00126396
Gart	10996.8	0.199367	0.0545435	3.65519	0.000256988	0.00126854
Icos	4975.42	0.211906	0.0579884	3.65422	0.000257965	0.00127254
Pex19	1784.66	0.226215	0.0619268	3.6529	0.000259296	0.00127863
Slc16a6	692.446	0.308528	0.08448	3.65155	0.000260665	0.0012849
Rab6a	2370.52	0.225493	0.0617598	3.65104	0.000261179	0.00128695
Tnfaip2	138.235	0.46415	0.134808	3.64968	0.000262568	0.00129332
Psmd6	3363.36	0.199607	0.0546989	3.64917	0.00026309	0.0012954
Atg9b	184.793	0.460023	0.125968	3.64826	0.000264019	0.00129949
Psmc5	5167.1	0.201715	0.0553322	3.64553	0.000266846	0.00131194
Gm20425	769.831	0.298409	0.081914	3.64264	0.000269858	0.00132526
Abcb1b	3189.86	0.213465	0.0586039	3.64245	0.000270058	0.00132575
Chd1	8277.14	0.188991	0.0519061	3.64101	0.000271573	0.00133219
Lancl3	300.097	0.418101	0.114766	3.64075	0.000271846	0.00133304
Fcer1g	65.6768	0.561425	0.154639	3.6387	0.00027402	0.0013422
Idi1	1655.75	0.239176	0.0657806	3.63586	0.000277057	0.00135556
Fscn1	254.692	0.457583	0.125875	3.63501	0.000277969	0.00135914
Cdk4	10040.7	0.193181	0.0531649	3.63362	0.000279469	0.00136483
Nxt2	235.13	0.425492	0.117172	3.62945	0.000284027	0.00138453
Net1	1824.88	0.237565	0.0654775	3.62815	0.000285463	0.0013905
Gtpbp10	599.011	0.317442	0.0874885	3.62785	0.000285791	0.00139158
Caprin1	18002.2	0.187604	0.0517502	3.62519	0.000288752	0.00140393
Srfbp1	1010.64	0.261182	0.0720687	3.62386	0.000290243	0.00141013
Vcp	11935	0.169004	0.0466447	3.62322	0.000290955	0.00141307
Pip5k1b	211.222	0.491597	0.135607	3.62305	0.000291153	0.00141351
Polr2j	1580.57	0.268564	0.0741338	3.62273	0.000291506	0.0014147
Nedd1	2027.54	0.251647	0.0694721	3.62216	0.000292154	0.00141733
S1pr1	624.4	0.372156	0.102763	3.62079	0.0002937	0.00142378
Uqcrb	2159.01	0.252351	0.0697297	3.6189	0.000295861	0.0014332
Cenpf	1755.75	0.532979	0.147438	3.61835	0.00029649	0.00143521
Cct3	13281	0.207741	0.0574402	3.61665	0.000298438	0.00144356
Ddx3x	20220.8	0.216829	0.060076	3.60924	0.0003071	0.00148166
Ndufs4	1436.57	0.235936	0.0654419	3.60524	0.00031186	0.00150297
Utp6	3715.31	0.217824	0.0604319	3.60443	0.000312836	0.00150657
Auh	482.625	0.339876	0.0943299	3.60248	0.0003152	0.00151629
Aunip	440.404	0.399135	0.110805	3.60121	0.000316739	0.00152315
Ilf2	3566.16	0.199371	0.0554005	3.59873	0.000319777	0.00153495
Stmn1	5794.15	0.314066	0.0872866	3.59809	0.000320567	0.00153819
Tmed2	2405.81	0.224668	0.0624434	3.59789	0.000320813	0.0015388
Zc3h18	4616	0.172041	0.0478214	3.59756	0.000321216	0.00154018
Smyd2	1684.1	0.226961	0.0631007	3.59671	0.00032227	0.00154411
Rfc3	2285.07	0.244363	0.0679706	3.59509	0.000324284	0.00155158
Atg3	1484.04	0.255146	0.0709696	3.59507	0.0003243	0.00155158
Dhx15	14432	0.188737	0.0525014	3.59489	0.000324535	0.00155214
Pdcd6ip	6126.4	0.178363	0.0496396	3.59313	0.000326724	0.00156147
Gzmc	10.0979	0.408615	0.118259	3.59284	0.000327091	0.00156266
Chchd3	3223.59	0.241798	0.0673131	3.59216	0.000327955	0.00156622
Pofut2	698.286	0.306614	0.0853612	3.59161	0.000328647	0.00156819
Psma3	5006.29	0.218584	0.0609272	3.5876	0.000333733	0.00159094
Gtf3c5	1645.66	0.225537	0.0628808	3.58664	0.000334965	0.00159565
Ssrp1	19256.7	0.210621	0.0587677	3.58396	0.000338423	0.00161038
Eif3a	23196.6	0.184276	0.0514267	3.58327	0.000339317	0.00161347
Ppp1cb	8686.94	0.188796	0.0527003	3.58244	0.000340403	0.00161805
Nop58	10313.8	0.22498	0.0628148	3.58163	0.000341453	0.00162246
Kbtbd6	214.072	0.447	0.124857	3.57867	0.000345345	0.001638
Mxi1	483.935	0.352784	0.0985805	3.57843	0.00034567	0.00163895
Neu1	1273.7	0.27093	0.0757119	3.57821	0.000345951	0.00163969
Nipsnap3b	1187	0.26204	0.0732307	3.57802	0.000346208	0.00164032
Usp1	7263.98	0.228056	0.0637398	3.5779	0.000346365	0.00164047
Slc35e1	4503.26	0.198847	0.0555871	3.57721	0.000347286	0.00164425
Polr3k	1610.4	0.260964	0.0729914	3.57523	0.000349924	0.00165554
Smarcc1	8503.84	0.182264	0.0509849	3.57486	0.000350413	0.00165726
Prpf40a	8112.83	0.189267	0.052954	3.57416	0.000351351	0.00165991
Washc3	1075.47	0.256411	0.0717478	3.57365	0.000352046	0.00166196
Khsrp	7709.24	0.180863	0.0506099	3.57367	0.000352012	0.00166196
Dpysl2	1887.7	0.223518	0.0625957	3.57075	0.000355958	0.00167867
Syce2	751.027	0.318224	0.0891341	3.57004	0.000356933	0.00168267
Gm43302	2334.14	0.32398	0.0907687	3.56906	0.000358261	0.00168772
Abcb1a	32.8477	0.546911	0.153255	3.56607	0.000362379	0.00170529
Dnaja1	5945.15	0.223486	0.0627109	3.56373	0.000365622	0.00171871
Adgre5	2588.99	0.226586	0.0635981	3.56268	0.000367086	0.00172498
Rad54b	1109.14	0.307791	0.0863993	3.56211	0.000367892	0.00172753
Cops8	2089.85	0.213334	0.0599261	3.5599	0.000370989	0.00174006
Ccdc34	702.482	0.34556	0.0970921	3.559	0.000372275	0.001745
Pdss1	463.138	0.334521	0.0941053	3.55389	0.000379573	0.00177543
Ccdc86	1236.95	0.248734	0.0700157	3.55253	0.00038155	0.00178151
Nip7	2516.88	0.243674	0.0685979	3.55216	0.000382089	0.0017834
Enoph1	843.716	0.304492	0.0857462	3.5509	0.000383917	0.00179129
Nkap	1038.81	0.284076	0.0800094	3.55038	0.000384671	0.00179418
Myd88	2647.98	0.211871	0.0597152	3.54795	0.000388239	0.00181018
Ppp1r15a	651.813	0.302391	0.0852323	3.54747	0.000388956	0.00181224
Cox19	579.173	0.31231	0.0880627	3.546	0.000391124	0.00182105
Ddx56	2640.97	0.194296	0.0547943	3.5459	0.000391279	0.00182114
Efcab7	248.097	0.403376	0.113707	3.54563	0.000391671	0.00182167
Gpatch4	2100.22	0.227723	0.0642539	3.5441	0.000393956	0.00183165
Uxs1	1010.82	0.256058	0.0722496	3.54398	0.00039413	0.00183181
Utp23	726.239	0.301176	0.0850088	3.54273	0.000396004	0.00183988
Noxred1	27.3702	0.52435	0.148771	3.53789	0.000403344	0.00187134
Ammecr1	1317.55	0.255329	0.0721716	3.53765	0.000403697	0.00187232
Clpp	1213.39	0.306252	0.0865812	3.53718	0.000404426	0.00187504
Slc35b1	906.256	0.265499	0.0751397	3.53312	0.00041068	0.00189736
Snrpb	9429.17	0.255205	0.0722635	3.5316	0.000413054	0.00190699
Smyd5	3654.33	0.197189	0.055985	3.52216	0.000428054	0.00197072
Pigf	433.49	0.364574	0.103523	3.52055	0.000430654	0.00198131
Hmbs	1402	0.249182	0.0708114	3.51881	0.000433481	0.00199362
Cmtr1	3782.61	0.180076	0.0512465	3.51389	0.000441594	0.0020281
Rfwd3	5258.04	0.227658	0.0648088	3.51276	0.000443485	0.00203537
Faap24	566.112	0.344763	0.0981802	3.51117	0.000446141	0.00204685
Ifnar2	648.495	0.308745	0.0879203	3.51104	0.000446362	0.00204715
Ndufaf4	1478.22	0.283025	0.0806133	3.51078	0.000446793	0.0020477
Slfn4	25.7676	0.508297	0.145745	3.50767	0.000452052	0.00206964
Azin1	7863.81	0.169703	0.0483938	3.50669	0.000453712	0.0020758
D1Ertd622e	1122.37	0.262273	0.0748038	3.50607	0.000454782	0.00207925
Cdkn2aipnl	2667.82	0.241497	0.0688835	3.50589	0.000455091	0.0020794
Ostf1	1590.8	0.220582	0.0629498	3.50403	0.000458267	0.00209301
Pdcd10	2034.68	0.232097	0.0662881	3.50127	0.000463039	0.0021126
Gabarapl2	998.853	0.272136	0.0777549	3.49971	0.000465773	0.00212434
Elavl1	4961.88	0.197279	0.0563784	3.4992	0.000466654	0.00212763
Haus8	818.859	0.286319	0.0819009	3.49579	0.000472652	0.00215125
Prf1	132.954	0.515283	0.147228	3.49492	0.000474202	0.00215682
Gemin4	2701.36	0.228636	0.0654358	3.49399	0.000475855	0.00216337
Ifi27	670.929	0.538512	0.154666	3.49393	0.000475972	0.00216337
Smndc1	2210.08	0.221972	0.0635984	3.49015	0.000482755	0.00219118
Pus7	2328.57	0.209717	0.0600952	3.48969	0.000483588	0.0021927
Klhdc4	2099.82	0.214101	0.0613508	3.48974	0.000483494	0.0021927
Mrs2	2363.1	0.200077	0.0573312	3.4898	0.000483379	0.0021927
Tdp1	1087.44	0.252871	0.0724671	3.48937	0.000484163	0.00219455
Gm21988	1639.6	0.255453	0.0732362	3.48802	0.000486619	0.00220341
Manea	803.999	0.279145	0.0800972	3.48473	0.00049263	0.00222813
Cd14	16.1513	0.424756	0.126858	3.48321	0.000495435	0.00223795
Vbp1	2921.53	0.24327	0.0698497	3.4827	0.000496391	0.0022415
Cbx3	3901.4	0.23269	0.0668227	3.48217	0.000497362	0.00224511
Cacnb3	100.609	0.506145	0.145347	3.47877	0.000503712	0.00227067
Dnajb6	1997.5	0.245777	0.0706816	3.47722	0.000506641	0.00228231
Cox8a	2316.73	0.232206	0.0667859	3.4769	0.000507256	0.0022843
Ppp3r1	5936.57	0.204234	0.0587586	3.4758	0.000509339	0.00229289
Sf3b4	2330.16	0.235394	0.0677588	3.474	0.000512768	0.00230597
Aip	1974.19	0.2153	0.0619807	3.47366	0.000513405	0.00230726
Ddost	4656.33	0.186039	0.0535629	3.47327	0.000514165	0.00230959
Park7	3368.94	0.205233	0.0591418	3.4702	0.000520076	0.00233326
Sfr1	3129.15	0.194951	0.056193	3.46928	0.000521863	0.00233809
Clec4d	23.2991	0.442525	0.132154	3.4674	0.000525511	0.00235124
Prkar1b	19.9935	0.476866	0.139689	3.46578	0.000528693	0.00236467
Mrps26	1028.65	0.273854	0.0790269	3.46528	0.000529685	0.00236751
Gpat4	2881.09	0.19529	0.0564183	3.46145	0.000537274	0.00239817
Prdm4	1709.54	0.251771	0.0727495	3.46065	0.000538867	0.00240447
Cnn3	1730.34	0.233946	0.0676219	3.45954	0.000541092	0.00241358
Slpi	21.911	0.432186	0.130087	3.45705	0.000546126	0.00243439
2810004N23Rik	2331.81	0.214827	0.0621685	3.4555	0.000549267	0.00244756
Dis3	3710.5	0.217839	0.0630841	3.45309	0.000554199	0.00246704
Aven	1306.96	0.276631	0.0801342	3.452	0.000556454	0.00247457
Sap18b	422.045	0.380746	0.110285	3.45206	0.000556333	0.00247457
Bpnt1	523.52	0.322515	0.0935196	3.44829	0.000564138	0.00250536
Neurl1b	71.4033	0.527548	0.152775	3.44837	0.000563988	0.00250536
Slc2a3	988.952	0.255985	0.0742504	3.44738	0.000566042	0.00251212
Gm28043	4221.81	0.179855	0.0521939	3.44589	0.000569186	0.00252353
Tada2a	868.211	0.271889	0.0789071	3.44556	0.000569874	0.00252488
Krtcap2	1178.27	0.242074	0.0702603	3.44537	0.000570269	0.00252578
Cct5	16731.5	0.186386	0.0541044	3.44494	0.000571188	0.00252815
Psmb4	5844.1	0.189788	0.0551116	3.4437	0.000573802	0.00253886
Anapc15	1746.79	0.243944	0.0708881	3.44112	0.000579317	0.00256069
Ncbp1	6331.19	0.186683	0.054254	3.4409	0.000579775	0.00256123
Rnf7	1607.55	0.224044	0.0651107	3.44088	0.000579829	0.00256123
Sept9	6887.02	0.214903	0.0624683	3.44022	0.000581249	0.00256579
Nme2	13395.7	0.197678	0.0574668	3.43987	0.000581997	0.00256823
Larp4b	5340.76	0.186269	0.0541587	3.4393	0.000583223	0.00257278
Gpn2	469.529	0.357415	0.103937	3.43833	0.000585315	0.00258114
B430306N03Rik	20.0206	0.486765	0.142637	3.43804	0.000585933	0.00258214
Brca1	3755.45	0.247947	0.0721389	3.43704	0.000588111	0.00259087
Lactb2	1331.67	0.23447	0.0682224	3.43681	0.0005886	0.00259216
Cnst	1671.44	0.215677	0.0627694	3.43597	0.000590433	0.00259936
Atad3a	2770.65	0.185627	0.0540327	3.43543	0.000591619	0.00260372
Pelp1	2933	0.184899	0.0538244	3.43521	0.000592089	0.00260491
Mapk6	4005.79	0.236623	0.0688865	3.43493	0.000592715	0.0026068
Gm20390	17127.3	0.195754	0.057058	3.43079	0.000601816	0.00264384
Kifc5b	377.808	0.364843	0.106315	3.43074	0.00060194	0.00264384
Osgin2	794.794	0.277779	0.0810172	3.42839	0.000607168	0.00266414
Pdia3	20197.2	0.164511	0.0479998	3.42733	0.000609551	0.00267371
Fam162a	2765.05	0.220935	0.0645106	3.42478	0.000615292	0.00269709
Ppp1r11	1816.78	0.22283	0.0651625	3.41955	0.000627237	0.00274671
Zbtb8a	218.712	0.410945	0.120124	3.41902	0.000628464	0.00275117
Csnk2b	3652.46	0.19609	0.0573961	3.41641	0.000634524	0.00277678
Eed	3503.19	0.208483	0.0610537	3.41474	0.000638438	0.00279205
Hmgb1	2032.28	0.308947	0.0904913	3.41412	0.000639893	0.00279656
Tomm34	2727.48	0.185169	0.054249	3.4133	0.00064182	0.00280405
Kdr	16.2523	0.450155	0.134526	3.4128	0.000642991	0.0028082
Pomp	5491.1	0.179533	0.0526071	3.41271	0.000643196	0.0028082
Ptp4a1	701.269	0.278746	0.0816829	3.41228	0.000644226	0.00281084
Klhl20	1600.41	0.212593	0.0623092	3.41183	0.000645274	0.00281448
Phf19	1025.01	0.275285	0.0807646	3.40836	0.000653541	0.00284489
Pfdn6	1467.01	0.242129	0.0710388	3.40842	0.000653406	0.00284489
Samd1	2419.09	0.200331	0.0587847	3.40787	0.000654717	0.00284907
Xcl1	848.562	0.514245	0.151109	3.40715	0.000656443	0.00285564
Igsf6	26.1531	0.447224	0.135203	3.40691	0.000657018	0.00285719
Fbxo33	2346.6	0.207881	0.0610763	3.40359	0.000665075	0.00288842
Mrps31	873.749	0.27091	0.079612	3.40263	0.000667416	0.00289763
Uqcr10	2579.63	0.249374	0.0733376	3.40032	0.00067307	0.00291876
Nudt19	1404.41	0.256835	0.0755472	3.39963	0.000674767	0.00292473
Dbr1	1431.44	0.252017	0.0741366	3.39925	0.000675707	0.00292507
Rsad2	16.0453	0.406351	0.124706	3.39924	0.000675733	0.00292507
Gmnn	2682.21	0.25739	0.0757371	3.39846	0.000677664	0.00293247
Cdyl	796.07	0.268653	0.0790618	3.3977	0.000679537	0.00293961
Cd9	1639.82	0.215192	0.0633384	3.39746	0.000680157	0.00294132
Tspan31	1257.22	0.230063	0.0677222	3.39704	0.000681202	0.00294488
Gnl3	5299.93	0.201987	0.0594691	3.39647	0.000682611	0.00295
Mrpl14	659.398	0.314338	0.0925701	3.39568	0.000684587	0.0029566
Noa1	1102.97	0.263775	0.077694	3.39494	0.000686435	0.00296168
Mrpl53	405.507	0.428187	0.126165	3.39359	0.000689835	0.00297536
Ccl9	91.1756	0.524791	0.154997	3.39309	0.0006911	0.00297984
Tmod2	23.1299	0.470321	0.140972	3.39269	0.000692106	0.00298321
Psmg3	880.909	0.293258	0.0864549	3.3918	0.000694357	0.00299193
Dynlrb1	2496.18	0.236374	0.0697014	3.39124	0.000695784	0.0029971
Lta4h	4356.14	0.182119	0.0537219	3.39	0.000698928	0.00300868
Gda	42.3383	0.478792	0.143904	3.38927	0.000700787	0.00301569
Thoc3	1834.58	0.21678	0.064001	3.38711	0.000706336	0.00303761
Cenpm	726.621	0.321548	0.0949246	3.38711	0.00070634	0.00303761
Eif4ebp1	292.499	0.402847	0.119093	3.3819	0.000719873	0.00308976
Mdc1	3861.46	0.173451	0.0512992	3.38114	0.000721856	0.00309424
Hpf1	3485.3	0.195573	0.0578459	3.3809	0.000722477	0.00309589
Enthd1	23.7343	0.494769	0.146928	3.38075	0.000722889	0.00309665
Trappc2l	454	0.328751	0.0972466	3.37988	0.000725162	0.00310538
Tubgcp5	806.441	0.266308	0.0788269	3.37822	0.000729573	0.00312123
Nap1l1	20366.2	0.218	0.0645348	3.37801	0.000730127	0.00312258
Srf	3171.51	0.193463	0.05735	3.37339	0.000742496	0.00317137
G3bp2	7919.98	0.179645	0.0532598	3.37299	0.000743573	0.00317494
Tm2d1	417.533	0.351045	0.104144	3.36977	0.000752303	0.00320598
Sprtn	1446.94	0.215315	0.0639104	3.36895	0.000754539	0.0032124
Pithd1	1351.16	0.2326	0.0690549	3.36833	0.000756247	0.00321863
Mrpl17	1575.28	0.250661	0.0744587	3.3665	0.000761281	0.00323901
Gpsm2	422.511	0.353716	0.105089	3.36546	0.000764174	0.00325027
Spin2c	662.056	0.315589	0.0938001	3.36401	0.000768187	0.00326312
Bud13	936.431	0.246374	0.073252	3.36329	0.000770198	0.00327061
Ipmk	1195.27	0.239209	0.0711651	3.36121	0.000776009	0.00329105
Eef1akmt1	1064.64	0.251395	0.0748049	3.3606	0.000777739	0.00329732
Jagn1	856.996	0.284251	0.0846634	3.35727	0.000787162	0.0033362
Slc11a1	23.497	0.459769	0.139191	3.35693	0.000788132	0.00333924
Ppp3cc	1342.68	0.313238	0.0933154	3.35669	0.000788816	0.00334106
Emc6	1072.58	0.251482	0.074975	3.35412	0.000796176	0.00336565
Mrps36	525.981	0.314075	0.0936288	3.35403	0.000796428	0.00336565
6030458C11Rik	2017.49	0.20807	0.0620827	3.35143	0.000803961	0.0033943
Prkaa1	1826.52	0.222457	0.0663923	3.35058	0.00080643	0.00340364
Psmf1	1803.62	0.205186	0.061276	3.3485	0.000812509	0.003426
Nusap1	2357.55	0.476483	0.14246	3.34617	0.000819352	0.00345265
Ppp2cb	2491.69	0.22329	0.0667578	3.34471	0.000823678	0.00346977
Cbx2	1012.15	0.251	0.0750578	3.34412	0.000825454	0.00347503
Wbp11	5466.33	0.177588	0.0531323	3.34237	0.000830654	0.0034958
AC099934.3	2486.57	0.208923	0.062518	3.3418	0.000832358	0.00350186
Rock2	4051.8	0.189475	0.0567457	3.33897	0.000840898	0.00353666
Psmg1	1198.46	0.256963	0.0769694	3.33847	0.000842411	0.00354076
Tmem9b	1047.83	0.248852	0.074551	3.33787	0.000844228	0.00354641
Ubac1	1417.38	0.243582	0.0729854	3.33745	0.0008455	0.00354956
Eif3m	7254.47	0.184995	0.0554358	3.33711	0.000846546	0.00355135
Psmb10	1035.48	0.306334	0.0917969	3.33716	0.00084638	0.00355135
Ly75	3356.96	0.23026	0.0690673	3.33375	0.000856843	0.00358883
Tbc1d1	2882.82	0.177333	0.0532224	3.3319	0.000862564	0.0036105
Dhx58	127.276	0.487535	0.146242	3.33128	0.000864469	0.00361617
Mcmbp	5455.93	0.167974	0.0504376	3.33032	0.000867475	0.0036276
Ndfip2	1250.93	0.238911	0.071756	3.32936	0.000870457	0.00363546
Arid3a	541.477	0.320682	0.0963774	3.32694	0.000878053	0.00366254
Ptpn2	2364.69	0.209942	0.0631007	3.32707	0.000877649	0.00366254
Ankrd26	1447.38	0.268392	0.0806749	3.3267	0.000878819	0.00366457
Mbd3	3347.93	0.184964	0.0556954	3.321	0.000896949	0.00373427
Msr1	14.9882	0.380663	0.120713	3.32046	0.000898691	0.00374034
Prdm16	412.538	0.364534	0.109792	3.32021	0.00089949	0.00374248
Mrpl55	601.696	0.301822	0.0909078	3.31984	0.000900706	0.00374636
Fry	232.441	0.39433	0.118736	3.31954	0.000901645	0.00374908
Sik1	569.321	0.307286	0.0925659	3.31938	0.000902168	0.00374955
Apoo	396.758	0.350049	0.105478	3.31806	0.000906438	0.00376545
Gm42742	2209.18	0.235031	0.0708947	3.3152	0.000915783	0.00380067
Ube2n	3020.78	0.230792	0.0696336	3.31435	0.00091856	0.003811
Pnn	5895.65	0.164182	0.0495438	3.31386	0.000920165	0.00381428
Prkag1	2507.04	0.212593	0.0641832	3.31228	0.000925402	0.00383456
Psmc1	5227.51	0.190031	0.0574574	3.30734	0.00094187	0.00389912
Hspa4	14880.5	0.176812	0.0534925	3.30536	0.000948558	0.00392557
Gnpnat1	1356.14	0.226476	0.0685495	3.30375	0.000953994	0.00394312
Il21r	4641.36	0.169231	0.0512435	3.30247	0.000958371	0.00395748
Ifi44	17.6601	0.411165	0.128931	3.30236	0.000958746	0.00395779
Aacs	1678.7	0.244885	0.0741577	3.30219	0.000959315	0.0039589
Wbp2	1825.84	0.217883	0.0659934	3.30158	0.000961417	0.00396634
Polr1b	3496.6	0.174694	0.0529401	3.29983	0.000967442	0.00398994
Nme1	7959.67	0.198958	0.0603287	3.29791	0.000974079	0.0040148
Chaf1a	4056.69	0.18901	0.0573634	3.29497	0.000984319	0.0040532
Slamf8	11.5876	0.357924	0.114929	3.28924	0.00100459	0.00412896
Sipa1l1	2785.37	0.195332	0.0594318	3.2866	0.00101406	0.00416395
Rac1	7858.32	0.180799	0.0550785	3.28256	0.00102869	0.00421748
Gnb2	5120.77	0.215268	0.065587	3.28219	0.00103003	0.00422163
Clec5a	19.9046	0.355876	0.116821	3.28074	0.00103534	0.00424077
Larp1b	891.123	0.255602	0.0779495	3.27886	0.00104228	0.0042639
Lrrc20	650.704	0.303103	0.0924592	3.27824	0.00104456	0.00427191
Mycbp	470.092	0.326801	0.0996731	3.27802	0.00104538	0.00427395
Lrp12	275.165	0.37519	0.114624	3.27187	0.00106839	0.00435853
Kdm6b	2362.85	0.269106	0.0822512	3.27169	0.00106908	0.00435999
Mtdh	4357.56	0.178982	0.0547193	3.27089	0.00107209	0.00437078
Insl6	115.732	0.467067	0.142627	3.27081	0.00107238	0.00437078
Ybx1	26423.6	0.164072	0.0501957	3.26865	0.0010806	0.00440155
Knop1	2383.68	0.193918	0.0593301	3.26839	0.00108159	0.00440423
Prdx4	843.06	0.288162	0.0881767	3.26794	0.00108333	0.00440858
Rpn1	6043.62	0.182763	0.0559436	3.26691	0.0010873	0.00442335
Cd164	9114.39	0.199209	0.0609934	3.26605	0.00109061	0.00443409
H2afy	10603.2	0.152358	0.0466815	3.26376	0.00109943	0.00446581
Bud31	2458.12	0.223566	0.0685537	3.26118	0.0011095	0.00450395
Ccdc116	121.6	0.460728	0.141267	3.25965	0.00111549	0.00452686
Osbpl3	197.333	0.407944	0.125149	3.25724	0.001125	0.00456125
Tatdn2	2522.5	0.190267	0.0584153	3.25712	0.00112547	0.00456175
Pnp	1865.84	0.220512	0.067707	3.25682	0.00112669	0.00456528
Gm20431	1352.62	0.238228	0.0731578	3.25638	0.00112841	0.00456946
Ifi203	3383.52	0.233688	0.0717672	3.25608	0.0011296	0.00457289
Rer1	3493.92	0.197301	0.0606018	3.25571	0.00113111	0.00457755
Bbs12	499.747	0.303616	0.0932605	3.25498	0.001134	0.00458503
Fancm	2144.52	0.220605	0.067789	3.25417	0.00113722	0.00459668
Trim30a	3580.68	0.188787	0.0580165	3.254	0.00113793	0.00459813
Gch1	297.207	0.376602	0.115804	3.25182	0.00114668	0.00462922
Mad1l1	968.526	0.245345	0.0755157	3.24879	0.00115896	0.00467451
Ccdc124	1176.4	0.312058	0.0960723	3.24816	0.00116155	0.00468206
Ssbp2	1141.09	0.227712	0.0701164	3.24751	0.00116419	0.00469116
Rbx1	2579.4	0.225685	0.0694957	3.24743	0.00116452	0.00469116
Mrpl27	903.551	0.263701	0.0812172	3.24684	0.00116694	0.00469804
Ndufb3	1354.53	0.231139	0.0712251	3.24514	0.00117394	0.00472048
Gls2	106.786	0.461557	0.142105	3.24426	0.00117758	0.00473367
Gins3	855.621	0.277968	0.0856917	3.24356	0.00118047	0.00474385
Utp15	3539.88	0.186423	0.0575839	3.23738	0.00120634	0.00483895
Bak1	1729.97	0.221252	0.0683445	3.23725	0.00120687	0.00483959
Bag1	3084.63	0.205673	0.0635645	3.23567	0.00121357	0.00486202
Cd274	4090.74	0.179615	0.0555159	3.23536	0.00121491	0.00486592
Pole2	1818.58	0.204554	0.0633452	3.22912	0.00124172	0.00496274
Psmd13	4570.08	0.179259	0.055522	3.22861	0.00124392	0.00497002
Leprotl1	2715.57	0.191108	0.0592035	3.22795	0.00124679	0.00497999
Dhx29	1801.22	0.213477	0.0661413	3.22751	0.00124873	0.00498471
Recql4	1354.52	0.226309	0.0701176	3.22756	0.00124849	0.00498471
Txn2	6000.97	0.17775	0.0550904	3.22652	0.00125306	0.00500046
Bmp2k	973.958	0.257557	0.0798375	3.22587	0.0012559	0.00501031
Psmc3	6351.8	0.193955	0.0601321	3.22547	0.00125764	0.00501117
Mrps6	1802.25	0.207302	0.0642674	3.22556	0.00125727	0.00501117
Ddx20	1574.38	0.213939	0.0663394	3.22491	0.00126014	0.00501809
Dcun1d5	2541	0.206334	0.0639955	3.22418	0.00126333	0.0050293
Psmb5	3031.16	0.280304	0.0869769	3.2228	0.00126946	0.00504759
Zfp280b	2627.79	0.212156	0.0658649	3.22098	0.00127754	0.00507663
Bzw2	5472.5	0.179933	0.0558661	3.22078	0.00127842	0.00507863
Galnt7	1971.31	0.205996	0.0639923	3.21904	0.00128623	0.00510809
Fgfr1	29.0963	0.483018	0.150436	3.21608	0.00129955	0.00515324
Akip1	479.87	0.305701	0.095061	3.21572	0.00130117	0.00515812
Nol8	2509.01	0.222187	0.0690972	3.21551	0.00130213	0.00516037
Tlr6	85.4373	0.482663	0.150026	3.21447	0.00130688	0.00517762
Fam136a	1962.15	0.201352	0.0626675	3.21297	0.00131369	0.00520306
Sf3a3	4291.57	0.184645	0.0574706	3.21286	0.00131419	0.00520347
Hells	9480.03	0.189063	0.0589042	3.20966	0.00132892	0.00525706
Exosc7	1833.72	0.206518	0.0643589	3.20882	0.0013328	0.0052708
Mybl1	353.999	0.360745	0.112452	3.20665	0.00134292	0.00530287
Mrpl49	1576.56	0.217483	0.0678211	3.20671	0.00134262	0.00530287
Gimap4	15800.8	0.175011	0.0546074	3.20488	0.00135119	0.00533235
Ccdc43	1264.14	0.232706	0.0727117	3.20035	0.00137263	0.00541534
Ccdc59	1266.94	0.217638	0.0680119	3.19995	0.00137451	0.00542114
Usp46	495.64	0.314656	0.0983634	3.19817	0.00138302	0.00544981
Sfn	236.989	0.376651	0.11783	3.1956	0.00139542	0.00549373
Plcl2	2475.72	0.184969	0.0579171	3.19364	0.00140489	0.00552938
Adgrg5	22.5665	0.447844	0.141944	3.1922	0.00141191	0.00555369
Lamtor5	1452.66	0.240181	0.0752801	3.19054	0.00142005	0.00558071
Pot1a	1633.02	0.197875	0.0620332	3.1898	0.0014237	0.00559173
Trir	2018.18	0.218956	0.0686632	3.18887	0.00142832	0.00560818
Dnttip2	3370.45	0.218721	0.0685926	3.18869	0.00142917	0.00560986
Nde1	1935.29	0.203008	0.0636955	3.18711	0.00143701	0.00563895
Haus2	1250.04	0.241991	0.0759433	3.18638	0.00144066	0.0056516
Nfe2l2	1201.71	0.227321	0.071365	3.18514	0.00144683	0.00566904
Sik3	2371.3	0.186196	0.0584913	3.18333	0.00145594	0.00570304
Gtf2ird1	656.067	0.2676	0.0840594	3.18321	0.00145652	0.00570364
Rcn2	1166.63	0.254141	0.0799252	3.17958	0.00147488	0.00576868
Lrpprc	4490.77	0.172121	0.054154	3.17836	0.00148112	0.00579136
Sumo3	4916.11	0.194282	0.0611319	3.1781	0.00148245	0.00579483
1190002N15Rik	827.787	0.262349	0.0826209	3.17515	0.00149761	0.00584888
Tmem50b	1767.73	0.219058	0.0690223	3.17362	0.0015055	0.00587797
Mier3	1091.71	0.236337	0.0744749	3.17317	0.00150782	0.00588308
Chchd1	1285.6	0.245591	0.0773949	3.17315	0.00150794	0.00588308
Tbcb	981.81	0.238215	0.0751139	3.17133	0.00151741	0.00591569
Csf2	18.879	0.437531	0.139405	3.17117	0.00151828	0.00591733
Fancb	557.997	0.28858	0.0911116	3.16704	0.00153999	0.00599841
Rpl36al	2128.99	0.203782	0.0643506	3.16674	0.0015416	0.00600171
3110082I17Rik	919.476	0.275613	0.0870508	3.16603	0.00154535	0.00601395
Ndufb6	1814.63	0.219849	0.0694729	3.16457	0.00155312	0.00603885
Wdr43	6458.32	0.186035	0.058807	3.16348	0.00155894	0.00605967
Psmd2	13110.2	0.155165	0.0490582	3.16288	0.00156218	0.00607048
Zmpste24	2909.2	0.192611	0.0609189	3.16176	0.00156821	0.00609034
Fam20b	2157.49	0.211863	0.0670832	3.15814	0.00158779	0.00616093
Bag5	1200.82	0.230253	0.0729284	3.15712	0.00159338	0.00617897
Kbtbd11	6793.47	0.175779	0.0557199	3.15468	0.00160677	0.00622724
Scrn3	360.404	0.328413	0.104143	3.15282	0.00161704	0.00626335
Mrpl41	1281.25	0.235461	0.0747041	3.15191	0.00162207	0.00627915
Hyls1	317.168	0.338827	0.107469	3.15181	0.00162262	0.00627944
Exoc5	3384.7	0.184512	0.0585916	3.14909	0.0016378	0.00633259
Tssc4	1439.21	0.232706	0.0739913	3.14509	0.00166036	0.00641043
Nelfe	2256.05	0.221706	0.0705017	3.14474	0.00166237	0.00641631
Ints3	4241.06	0.165717	0.0527242	3.14306	0.00167189	0.00645102
Ngdn	1462.1	0.227178	0.0722794	3.14299	0.00167234	0.00645102
Apaf1	2203.45	0.204627	0.06513	3.14179	0.00167917	0.00647545
Bdp1	3884.22	0.174093	0.0554177	3.14146	0.0016811	0.00648101
Ahctf1	6069.99	0.165722	0.0527686	3.14052	0.00168647	0.00649606
Ifi27l2a	2087.92	0.462812	0.147483	3.14041	0.00168712	0.00649606
Slc35a4	4353.62	0.182926	0.0582505	3.14035	0.00168747	0.00649606
Maz	5923.66	0.156103	0.0497713	3.13642	0.00171026	0.00657805
Coq7	590.774	0.270278	0.0862422	3.13381	0.00172555	0.00663105
Ifit2	1452.48	0.227184	0.0725307	3.13217	0.00173519	0.00666224
Dnajc8	4189.82	0.20084	0.0641512	3.13073	0.00174374	0.00669312
Baz1b	14658.2	0.143413	0.0458194	3.12995	0.00174834	0.00670731
Hnrnpll	4687.31	0.165673	0.0529312	3.12993	0.00174845	0.00670731
Tgm2	20.1728	0.42605	0.13811	3.12963	0.00175027	0.00671235
Ufd1	2031.95	0.192071	0.0613795	3.12922	0.00175269	0.00671966
Ssx2ip	920.026	0.237894	0.0760417	3.12834	0.00175798	0.00673604
Hnrnpa1	24069.8	0.140088	0.0447981	3.1271	0.00176539	0.00676047
Cdpf1	670.154	0.27078	0.0865998	3.12676	0.00176743	0.00676635
Rnf114	3950.88	0.186463	0.0596373	3.12659	0.00176844	0.00676822
Fam98a	1876.31	0.201866	0.0645984	3.12493	0.00177849	0.00680473
Hmgcs1	4967.77	0.192427	0.061583	3.12466	0.00178011	0.00680896
Prim2	2518.69	0.232835	0.0745893	3.12152	0.00179918	0.00687191
Tpmt	123.102	0.4331	0.138604	3.12143	0.00179973	0.00687205
Aga	462.977	0.319981	0.102543	3.12	0.00180849	0.00690348
Gsta4	37.1552	0.466095	0.150474	3.11664	0.00182925	0.00697463
Utp14a	3076.16	0.188668	0.06054	3.11636	0.00183096	0.00697914
B3gnt3	65.5478	0.479384	0.153738	3.11599	0.00183326	0.0069859
Nfix	481.648	0.287729	0.0924539	3.11179	0.00185957	0.00708207
Ndufa12	1071.89	0.242147	0.0778204	3.11149	0.00186145	0.00708514
Hopx	178.179	0.422667	0.135802	3.10938	0.00187479	0.0071256
Smn1	1319.25	0.221416	0.0712127	3.10922	0.00187584	0.00712754
Coq2	1388.92	0.21615	0.0695663	3.10705	0.00188965	0.0071697
Wdr18	2626	0.186137	0.0599235	3.10627	0.00189462	0.00718648
Nucks1	12282.3	0.200051	0.0644089	3.10594	0.00189674	0.00719242
Mrpl32	1111.04	0.215247	0.069354	3.10352	0.00191235	0.0072433
Sms	3859.59	0.185823	0.0598744	3.10354	0.0019122	0.0072433
Gnaq	1067.56	0.283563	0.0913808	3.1028	0.00191699	0.00725879
Fbln1	284.123	0.360583	0.116267	3.10043	0.00193239	0.0073129
Zc3hav1l	586.102	0.282363	0.0911213	3.09853	0.00194483	0.00735787
Tardbp	16707.4	0.152508	0.049221	3.09843	0.00194552	0.00735835
Psma6	4820.49	0.162323	0.0524164	3.0968	0.00195619	0.00739237
Utp3	2885.22	0.212104	0.068499	3.09646	0.00195845	0.00739513
Ippk	723.323	0.253639	0.081907	3.09647	0.00195841	0.00739513
Senp3	4081.99	0.175258	0.0566028	3.09628	0.00195968	0.00739708
Cdk7	1319.07	0.228323	0.0737514	3.09573	0.00196327	0.00740849
Mrpl47	846.706	0.269634	0.0871243	3.09471	0.00197003	0.00743187
Kctd10	2848.97	0.205061	0.0663273	3.0917	0.00199011	0.00750331
Acbd3	1635.94	0.189775	0.0614098	3.09026	0.00199982	0.00753687
Enam	25.0447	0.426101	0.139797	3.08919	0.00200705	0.00756071
Mfsd14b	2968.42	0.180253	0.0583661	3.0883	0.00201306	0.0075812
Dsn1	1421.6	0.202068	0.0654975	3.08509	0.00203487	0.00765458
Enpp1	170.125	0.397485	0.12878	3.08412	0.00204158	0.00767544
Gclm	1271.43	0.217874	0.0706553	3.08354	0.00204556	0.00768602
Acaca	3641.18	0.182562	0.0592096	3.0833	0.00204717	0.00768988
Gm17018	544.903	0.298438	0.0967918	3.0832	0.00204787	0.0076903
Ccz1	1793.5	0.186761	0.0605877	3.08244	0.00205309	0.00770773
Zfp706	3968.88	0.187877	0.0609606	3.08192	0.00205673	0.00771699
Snx27	3521.86	0.173275	0.056238	3.0811	0.00206241	0.00773387
Rassf1	790.416	0.25123	0.0816071	3.0785	0.00208048	0.00779723
Tmem229b	2873.69	0.214534	0.0697042	3.07778	0.0020855	0.0078138
Ogfrl1	164.801	0.425294	0.138108	3.07732	0.00208872	0.00782363
[truncated: 2,892 more rows]

## Sheet: Table S3. Newly synthesised RNA
Table S3. Genes with differential newly-synthesised mRNA abundance, in Zfp36/Zfp36l1 dKO CD4+ T cells compared with floxed controls. All genes with an FDR-adjusted p value < 0.1 from DESeq2 analysis are shown. Those with FDR-adjusted p value < 0.05 are italicised.
Gene	Base mean	Shrunken log2 fold change (dKO/Ctrl)	Standard error (L2FC)	Wald statistic	P value	FDR adjusted p value
Increased genes
Gm4951	1071.68	1.57142	0.107751	15.1705	5.54638e-52	2.24055e-48
Lif	12170.3	0.906097	0.0962375	9.44069	3.70333e-21	1.12202e-17
Junb	10063.3	0.88659	0.102044	8.53459	1.40648e-17	2.84085e-14
Gm4841	817.489	0.90858	0.107771	8.54457	1.29012e-17	2.84085e-14
Ccl3	2285.8	0.768193	0.103259	7.45687	8.86006e-14	1.53393e-10
Casp4	848.395	0.784485	0.107706	7.34352	2.08052e-13	3.15173e-10
Gimap7	2989.67	0.758026	0.104757	7.27341	3.50512e-13	4.24786e-10
H2-Q6	3721.28	0.730283	0.10043	7.27864	3.37203e-13	4.24786e-10
Gadd45g	415.224	0.68172	0.0988054	6.97362	3.08879e-12	3.40301e-09
Usp18	442.849	0.550129	0.0967885	6.17059	6.80368e-10	6.87115e-07
Mxd1	1741.67	0.635601	0.106608	6.03368	1.60263e-09	1.49402e-06
Glipr2	965.085	0.643849	0.10777	6.00093	1.96194e-09	1.69834e-06
Socs1	1911.06	0.649406	0.107161	5.96892	2.38827e-09	1.92957e-06
Osm	1456.12	0.624804	0.107493	5.85217	4.85204e-09	3.67511e-06
Plk1	3352.55	0.578374	0.101101	5.71985	1.0662e-08	6.80068e-06
Cdkn2d	1373.13	0.609164	0.106285	5.73749	9.60925e-09	6.80068e-06
Cish	4165.2	0.596693	0.106295	5.72564	1.03046e-08	6.80068e-06
S1pr1	830.805	0.608225	0.107727	5.64602	1.64202e-08	9.94981e-06
H2-Q7	3970.15	0.559935	0.100535	5.58775	2.30024e-08	1.32746e-05
Il10ra	840.568	0.594396	0.10776	5.56042	2.69121e-08	1.48249e-05
Rgs16	8493.51	0.560624	0.103158	5.41979	5.96675e-08	3.14396e-05
Anxa2	370.203	0.541473	0.10388	5.31567	1.06264e-07	5.3659e-05
Itgb7	2139.04	0.546448	0.104347	5.2542	1.48671e-07	7.20383e-05
F830016B08Rik	183.088	0.439793	0.0909832	5.24705	1.5455e-07	7.20383e-05
Gm49339	689.522	0.596222	0.102409	5.1555	2.52951e-07	0.000109482
Klf6	8133.62	0.567237	0.106405	5.15786	2.49786e-07	0.000109482
Ptgs2	167.186	0.463419	0.0863523	5.1059	3.29221e-07	0.000128849
Jund	2942.91	0.516581	0.102176	5.10322	3.33925e-07	0.000128849
Cyth4	2496.56	0.532007	0.106714	5.09968	3.40224e-07	0.000128849
Ccl4	2452.75	0.519678	0.102785	5.0587	4.22133e-07	0.000155025
Il1b	69.0179	0.299346	0.0669485	5.0235	5.07384e-07	0.000180853
Oas3	385.552	0.504959	0.100274	4.94259	7.70913e-07	0.000266934
H2afx	1618.63	0.519265	0.105637	4.90169	9.50164e-07	0.000319862
Smad3	3165.15	0.499486	0.102408	4.88809	1.01819e-06	0.000333497
Inhba	35.6903	0.176714	0.0509135	4.87134	1.10846e-06	0.000353511
Cdc20	2586.47	0.498421	0.103318	4.80961	1.51222e-06	0.000469912
Zbtb32	524.311	0.517203	0.10639	4.79789	1.60343e-06	0.000485799
Jaml	982.237	0.508592	0.107407	4.75043	2.02982e-06	0.000599984
Hic1	338.214	0.481523	0.100442	4.6766	2.91664e-06	0.000841589
Ly6c1	439.266	0.492317	0.103492	4.65266	3.27683e-06	0.000923533
Tnfsf8	7284.54	0.474905	0.102787	4.54561	5.47769e-06	0.00150873
Pim3	5669.1	0.466365	0.102766	4.48651	7.23984e-06	0.00194977
Ubald2	818.68	0.498709	0.106332	4.47646	7.58925e-06	0.00199944
Ube2c	1727.02	0.465222	0.10497	4.42805	9.50899e-06	0.0024519
Dtx1	355.98	0.45093	0.103611	4.42167	9.7943e-06	0.00247286
Ctla4	11783.4	0.465793	0.10496	4.39471	1.10922e-05	0.00274339
Ier3	141.637	0.362455	0.0832599	4.37908	1.19182e-05	0.00288874
Adora2a	1450.59	0.464322	0.106639	4.35309	1.34234e-05	0.00315811
Slc16a3	3509.47	0.453824	0.103628	4.35102	1.35508e-05	0.00315811
Nuak2	405.37	0.450699	0.105021	4.34147	1.41534e-05	0.00323633
Tnfrsf26	88.9839	0.234216	0.0671634	4.32088	1.55409e-05	0.00348777
Nr4a1	15176.2	0.430495	0.101735	4.30822	1.64574e-05	0.00362632
Vim	1347.5	0.456651	0.107735	4.26203	2.02574e-05	0.00436364
Paf1	3692.92	0.437939	0.102664	4.25708	2.07117e-05	0.00436364
Plec	7107.08	0.417461	0.0982504	4.25523	2.08838e-05	0.00436364
Egln3	1512.35	0.455829	0.106733	4.19396	2.74132e-05	0.00563086
Gbp3	1611.12	0.43841	0.105326	4.16521	3.11071e-05	0.00628311
Bcl3	608.273	0.421679	0.101594	4.13346	3.57346e-05	0.00709947
Lpxn	1027.65	0.446773	0.106893	4.11615	3.85259e-05	0.00753058
Cdc25b	1470.86	0.435962	0.106221	4.0896	4.32127e-05	0.00818272
Selp	125.498	0.312832	0.0762913	4.08551	4.39809e-05	0.00820007
Spry1	14857.6	0.396888	0.0977927	4.06467	4.81015e-05	0.00864851
Klf2	765.243	0.425916	0.102805	4.06404	4.82308e-05	0.00864851
Pif1	654.935	0.434298	0.107633	4.0592	4.92406e-05	0.00864851
Ahnak	1742.11	0.424988	0.104761	4.0625	4.85492e-05	0.00864851
H2-T24	1160.95	0.443271	0.107724	4.05411	5.03258e-05	0.00871283
Ccnb1	4190.99	0.405415	0.0999884	4.04726	5.18215e-05	0.00884543
Gpr146	1213.63	0.426944	0.107417	4.03046	5.56676e-05	0.00932527
Crybg1	2284.79	0.430412	0.106257	4.02834	5.61717e-05	0.00932527
Tnf	7404.15	0.416334	0.103192	3.96341	7.38866e-05	0.0121004
Aurka	2597.04	0.406724	0.102857	3.9505	7.79886e-05	0.0122746
Zbp1	2749.48	0.413444	0.105171	3.95287	7.72184e-05	0.0122746
Tsc22d3	725.112	0.423408	0.107745	3.95295	7.71937e-05	0.0122746
Tgm2	47.0856	0.185432	0.0560988	3.93952	8.16459e-05	0.0126855
Ly6a	10472.2	0.38023	0.0965899	3.93129	8.44906e-05	0.0129613
Ccnd3	7577.92	0.379025	0.0972441	3.89872	9.67022e-05	0.0146492
Zbtb7a	5643.84	0.381914	0.0985441	3.86786	0.000109794	0.016427
Ier2	5347.32	0.37588	0.0985982	3.81411	0.000136676	0.0201998
Midn	5120.17	0.378989	0.0996733	3.79471	0.000147814	0.0215826
Itgb8	298.431	0.387131	0.0932119	3.77554	0.000159664	0.0230353
Selplg	4735.79	0.367248	0.0995747	3.70785	0.000209024	0.0298018
Sell	2400.33	0.393088	0.105308	3.69973	0.000215833	0.0304149
Mknk2	8185.62	0.356643	0.0975687	3.65746	0.000254728	0.0350801
Eno1	11188.1	0.369119	0.10071	3.65279	0.000259402	0.0353224
Oasl1	33.3027	0.149962	0.0512273	3.61504	0.000300296	0.0391322
Lfng	3072.01	0.365578	0.101417	3.60631	0.000310579	0.0400415
Sik1	2424.11	0.384868	0.107157	3.59252	0.000327496	0.0417782
Hnrnpa0	6509.92	0.348617	0.0978361	3.57257	0.000353499	0.0441655
Treml2	1456.19	0.366924	0.107504	3.53355	0.000410013	0.0507035
Serpinb9	1863.1	0.401874	0.10764	3.49895	0.000467102	0.0571799
Tubb4b	8411.77	0.344901	0.0991602	3.48602	0.000490268	0.0588273
Atf3	854.718	0.392969	0.10356	3.47009	0.000520279	0.0607004
Zfp36l2	13152.2	0.331542	0.0956486	3.46977	0.000520905	0.0607004
Prag1	1058.58	0.379865	0.10775	3.4662	0.000527862	0.0609253
Chac1	86.4899	0.261154	0.0667041	3.46275	0.00053469	0.0611312
H2-T23	3394.48	0.356587	0.103304	3.44323	0.000574814	0.0651044
Slc2a1	7945.32	0.345005	0.09977	3.43873	0.000584441	0.0655819
Cebpb	273.126	0.352537	0.0955459	3.43263	0.000597751	0.0658558
B3gnt5	214.736	0.308493	0.0947681	3.43476	0.000593075	0.0658558
Myo1g	3006.76	0.357829	0.103874	3.42225	0.000621052	0.0678065
Fam20a	104.573	0.232493	0.0710678	3.39773	0.000679482	0.0735236
Tpx2	6115.62	0.332924	0.098336	3.39492	0.00068649	0.0736246
Il1a	50.4511	0.179809	0.0544823	3.39182	0.000694299	0.0738089
Rnf19b	2789.83	0.36258	0.107685	3.3863	0.000708414	0.0746545
H2-D1	10623.4	0.339336	0.0998389	3.37962	0.000725856	0.0758331
Batf3	27.1653	0.124454	0.0456109	3.36282	0.000771493	0.0797865
Itga7	61.7842	0.20424	0.0659249	3.35136	0.000804157	0.0818956
Dclk1	236.171	0.341971	0.0952421	3.34258	0.000830021	0.0838252
Rbm38	8037.28	0.331389	0.0994128	3.32008	0.000899913	0.0891781
Vps37b	2704.79	0.341918	0.102682	3.31903	0.000903313	0.0891781
Tmsb10	3232.78	0.344231	0.104798	3.30067	0.00096455	0.0935151
Ddit4	2600.59	0.337883	0.106326	3.30243	0.000958513	0.0935151
Ms4a4c	383.173	0.36074	0.0984446	3.28647	0.00101451	0.0975786
Fgl2	83.4863	0.226197	0.073796	3.27929	0.00104068	0.0985313
Peli1	10418.9	0.327237	0.0993442	3.27956	0.00103969	0.0985313
S1pr4	1552.57	0.346721	0.105465	3.27528	0.00105556	0.0991657
Decreased genes
Zfp36l1	13631.5	-3.87671	0.0971591	-40.3327	0	0
Zfp36	2555.45	-2.71357	0.10603	-26.3228	1.0519e-152	6.37397e-149
Armcx4	450.876	-0.526764	0.105352	-5.10266	3.3492e-07	0.000128849
Exoc2	7417.45	-0.403783	0.0983585	-4.10073	4.11842e-05	0.00792241
Ccdc50	13574.5	-0.375842	0.102689	-3.66518	0.000247166	0.0344299
Ttc28	280.877	-0.346248	0.0995998	-3.64687	0.000265456	0.0357451
Tns1	1763.25	-0.363024	0.107603	-3.6405	0.00027211	0.0362385
Arhgap29	263.554	-0.353168	0.0994103	-3.62304	0.00029116	0.038354
Adarb1	3372.97	-0.365506	0.102293	-3.5779	0.000346366	0.0437251
Tex15	666.386	-0.379323	0.107115	-3.48881	0.000485184	0.0587995
Hdgfl3	1467.84	-0.368373	0.106038	-3.47186	0.000516872	0.0607004
St8sia6	1120.42	-0.355614	0.10762	-3.36091	0.000776864	0.0797865
mt-Nd3	133.113	-0.255793	0.0769014	-3.31848	0.0009051	0.0891781

## Sheet: Table S4. mRNA stability
Table S4. Genes with altered stability, showing all with an absolute z score > 2. Those with an FDR-adjusted p value < 0.05 are italicised. P values and z-scores were calculated based on the local standard deviation in changes in stability, for a given gene considering the stability changes of the 1% genes with closest mean expression. Mean expression was calculated across the total mRNA and nasc…
Gene	Mean expression (across total and newly-synthesised samples)	Change in stability	Local standard deviation	P value	FDR adjusted p value	Z-score
Increased genes
Ccl3	1740.62	2.71246	0.310503	0	0	8.7357
Zfp36l1	8104.57	2.8108	0.324937	0	0	8.65029
Zfp36	1518.98	2.59516	0.324362	6.66134e-16	2.65477e-12	8.00081
Ifng	2338.92	1.83289	0.253784	2.55684e-13	7.64241e-10	7.22224
mt-Co2	391.048	2.3494	0.374575	1.78021e-10	3.54737e-07	6.27217
mt-Nd3	73.1817	4.07348	0.793374	1.4154e-07	0.000188029	5.13438
H2-Q2	10.3087	7.68851	1.57046	4.89797e-07	0.000532365	4.89569
Chmp5	785.28	1.15507	0.240127	7.5378e-07	0.000693246	4.81023
Hsd17b7	1105.48	1.1193	0.248026	3.19826e-06	0.00224932	4.51284
Gch1	206.328	1.74708	0.399038	5.98251e-06	0.00397372	4.37822
Cbwd1	537.824	1.37386	0.319074	8.31956e-06	0.00523519	4.30579
Ccl4	1477.55	0.922352	0.223973	1.90969e-05	0.0103783	4.11814
Gm7030	31.5666	4.05253	1.01648	3.34813e-05	0.0174045	3.98683
Magohb	368.075	1.21407	0.309277	4.32716e-05	0.0210728	3.92552
Xcl1	524.297	1.17656	0.300055	4.40632e-05	0.0210728	3.92115
Lta	1067.97	0.980901	0.251912	4.934e-05	0.0226888	3.89381
Gm14391	15.9675	5.89446	1.61816	0.000134903	0.0488756	3.64269
Cd200	9876.66	0.667381	0.18375	0.00014061	0.0494452	3.63201
Fxr2	2767.57	0.759909	0.209886	0.000146972	0.0500315	3.62058
Eef1e1	2117.29	0.851171	0.236609	0.000160724	0.0505688	3.59737
Kctd13	553.079	1.14571	0.321661	0.000184118	0.0557609	3.56186
Lamc2	26.2801	3.50503	0.984998	0.000186554	0.0557609	3.55841
Timm17a	1801.83	0.681488	0.200241	0.000332833	0.0829032	3.40334
Tmem199	881.075	0.907083	0.270192	0.000393716	0.0925522	3.35718
Trappc4	1161.46	0.812655	0.246357	0.000485691	0.103695	3.29869
Atp2a2	9400.95	0.643103	0.197941	0.000579128	0.11938	3.24897
Usb1	590.026	0.892253	0.277961	0.000663691	0.128366	3.20999
AL607105.1	58.4686	2.40885	0.750623	0.000665666	0.128366	3.20914
Mllt11	1163.18	0.798846	0.249832	0.000693034	0.128471	3.19754
Pole4	1695.78	0.714787	0.224562	0.000728721	0.130039	3.18303
Wbp2	1195	0.794782	0.25319	0.00084743	0.146839	3.13907
BC031181	1093.64	0.805682	0.257083	0.000862378	0.147148	3.13394
Rrm2b	372.551	0.970502	0.310361	0.000882958	0.147148	3.12701
Prss2	12.1839	5.17833	1.65656	0.000886134	0.147148	3.12596
Map9	331.675	1.00988	0.328517	0.0010558	0.160717	3.07407
Mphosph6	831.626	0.80332	0.261469	0.00106195	0.160717	3.07234
Vdr	29.3262	2.71359	0.889057	0.0011358	0.165314	3.05221
Sec23b	2510.94	0.558439	0.183702	0.0011832	0.168408	3.03992
Uhmk1	5503.18	0.703786	0.235018	0.00137397	0.183137	2.99461
Gdi1	2548.66	0.49682	0.166293	0.0014058	0.183137	2.98762
Dck	3907.11	0.579731	0.194147	0.00141307	0.183137	2.98604
mt-Co3	322.31	1.06348	0.356787	0.00143783	0.183137	2.98073
Bmp7	113.334	1.40624	0.472254	0.00145206	0.183137	2.97771
Eaf1	4459.62	0.592614	0.199216	0.00146623	0.183137	2.97473
Coro2a	301.247	1.11344	0.375087	0.00149638	0.183137	2.96848
Atl3	7048.23	0.478942	0.162239	0.0015782	0.183137	2.95208
Atg4d	854.398	0.828291	0.281081	0.00160539	0.183137	2.9468
Synpo2	34.8398	3.15281	1.07425	0.00166828	0.185179	2.9349
Zrsr1	241.513	1.05912	0.366371	0.00192101	0.200688	2.89085
Slc29a3	2002.8	0.597405	0.20691	0.00194298	0.200688	2.88727
Polr2g	1327.22	0.635528	0.221375	0.00204702	0.204983	2.87082
Plaur	54.5551	2.15974	0.755299	0.00212193	0.204983	2.85944
Serpinb9	1242.4	0.686785	0.240216	0.0021247	0.204983	2.85903
Mthfd2	4797.63	0.606039	0.213991	0.00231233	0.219055	2.83208
Stx7	263.53	1.11239	0.39349	0.00234946	0.219454	2.82698
Cstf2	4242.9	0.482055	0.170966	0.00240421	0.221114	2.8196
mt-Nd6	5342.67	0.644174	0.229611	0.00251196	0.227523	2.8055
Ciao1	1048.68	0.749976	0.268265	0.00258973	0.230448	2.79566
Csf2	75.9703	2.10032	0.751533	0.00259733	0.230448	2.79471
Orc6	2067.98	0.602458	0.215801	0.00262135	0.230448	2.79173
Zfp534	20.4909	4.37298	1.57742	0.00278368	0.24286	2.77223
Plcb4	119.918	1.26702	0.457528	0.00280903	0.24286	2.76928
Gfpt1	2421.21	0.509523	0.184828	0.00291902	0.245774	2.75674
Cd40lg	3660.94	0.493459	0.18025	0.00309408	0.251777	2.73764
Vta1	709.699	0.73839	0.270772	0.00319587	0.25563	2.72698
Gm10076	81.4926	1.84185	0.67575	0.00320891	0.25563	2.72563
Ahcyl2	1683.48	0.615116	0.226788	0.00334098	0.262794	2.71229
Hpcal1	1134.01	0.595302	0.219869	0.00338925	0.264849	2.70753
Npc1	910.156	0.621658	0.229807	0.0034139	0.265043	2.70513
Kpna1	3946.63	0.517799	0.192383	0.00355652	0.26961	2.6915
Snrnp27	519.87	0.792768	0.294665	0.00356834	0.26961	2.6904
Atp10a	2745.71	0.554773	0.207663	0.00377564	0.274775	2.6715
Hagh	220.726	0.950107	0.35651	0.00384917	0.274775	2.66502
Spryd7	293.556	0.950341	0.358754	0.00403645	0.277355	2.64901
Csgalnact2	487.659	0.897923	0.340069	0.00414025	0.281254	2.64041
Ncoa7	1352.77	0.614614	0.232978	0.00416887	0.281599	2.63808
Ttc39b	6334.23	0.446765	0.169568	0.0042103	0.281792	2.63472
Tipin	2860.32	0.499458	0.189617	0.00421887	0.281792	2.63403
Chuk	2252.27	0.60381	0.229834	0.00430506	0.285891	2.62716
Btg3	415.313	0.855221	0.326173	0.00437097	0.285891	2.62198
Ndrg1	406.063	0.713375	0.272093	0.00437331	0.285891	2.6218
Gnl3l	2836.47	0.500267	0.190854	0.00438105	0.285891	2.6212
Lcp2	9999.98	0.480858	0.183551	0.00439979	0.285891	2.61974
Cdk1	3592.09	0.464745	0.179027	0.00471646	0.298929	2.59595
Idh3a	2625.29	0.429599	0.165645	0.00475045	0.298929	2.59348
Foxk2	2765.85	0.540595	0.209281	0.00489574	0.303611	2.58311
Gtf2e2	1388.25	0.648509	0.251325	0.00493486	0.303611	2.58036
Trav7d-4	18.52	3.41738	1.32444	0.00493652	0.303611	2.58024
Kcnj10	21.8119	3.74007	1.4501	0.00495183	0.303611	2.57917
Srp14	939.906	0.647979	0.252522	0.00514353	0.30629	2.56603
Scmh1	487.828	0.845064	0.329401	0.00515205	0.30629	2.56545
Nup88	3050.25	0.494748	0.19295	0.00517177	0.30629	2.56413
Soga1	35.5075	2.58419	1.01088	0.00528817	0.306919	2.55639
Tmem68	872.944	0.718212	0.284229	0.00575408	0.320262	2.52688
Timm8b	684.483	0.679651	0.269792	0.00588171	0.322577	2.51916
Med14	5120.62	0.468449	0.186332	0.00596748	0.323997	2.51406
Mtbp	2043.4	0.514204	0.205478	0.00616638	0.328854	2.50248
Tmem245	5400.17	0.559863	0.224718	0.00636209	0.333619	2.4914
Pkd1l3	266.942	0.94055	0.377847	0.00640095	0.334191	2.48923
Il10ra	486.057	0.870571	0.350214	0.0064626	0.334489	2.48582
Plekha3	1353.7	0.610831	0.247447	0.00678343	0.337739	2.46853
Ibtk	2901.21	0.471681	0.191134	0.00679715	0.337739	2.46781
Vcan	49.1749	2.21563	0.900628	0.00694494	0.337739	2.4601
Slf1	1382.17	0.62168	0.252769	0.00695694	0.337739	2.45948
Abhd6	194.945	1.02218	0.415786	0.00697739	0.337739	2.45843
Cdk19	778.418	0.604204	0.247362	0.00729123	0.346017	2.44259
Pycr2	1375.93	0.581469	0.238142	0.00730945	0.346017	2.44168
Rab2b	365.767	0.758493	0.310823	0.00733801	0.346017	2.44028
Dlg2	14.1042	3.58462	1.46933	0.00735098	0.346017	2.43964
Clic5	22.4373	2.91569	1.20114	0.00760279	0.355074	2.42745
Cds2	3619.46	0.434351	0.179482	0.00775975	0.357188	2.42002
Ptpn4	1605.11	0.560648	0.231747	0.00777691	0.357188	2.41922
Nptn	2154.89	0.500599	0.207457	0.00791038	0.359864	2.41302
Mmadhc	1417.26	0.516048	0.213883	0.00791605	0.359864	2.41276
Gm10053	18.5902	3.29676	1.36976	0.00804616	0.363018	2.40682
Gtf2b	1344.24	0.568608	0.237202	0.00826164	0.363617	2.39715
Leprotl1	2566.88	0.403825	0.169187	0.00849646	0.367271	2.38686
Degs1	1860.05	0.515746	0.216176	0.00852168	0.367271	2.38577
Nae1	1342.38	0.551205	0.231114	0.00853977	0.367271	2.38499
Hace1	976.184	0.647646	0.272089	0.00865002	0.369286	2.38027
Pcid2	1037.67	0.639674	0.269256	0.00875751	0.37	2.37571
Lrrc57	405.016	0.656843	0.276693	0.0088006	0.370493	2.3739
Rrm2	11754	0.406221	0.171391	0.00889066	0.370649	2.37014
Kpna6	2989.42	0.470392	0.198473	0.00889268	0.370649	2.37006
Pex11b	653.432	0.657847	0.277588	0.00889731	0.370649	2.36986
Tmem39a	1174.57	0.582486	0.246316	0.00902015	0.374461	2.36479
Ms4a4b	3699.91	0.404939	0.171482	0.00910282	0.375333	2.36141
Rai14	13.9004	3.3587	1.42461	0.00919613	0.377831	2.35763
Pfkp	10558.7	0.427435	0.18299	0.00974972	0.394569	2.33584
Tapt1	2811.44	0.480054	0.205646	0.00978815	0.394569	2.33437
Tsg101	841.682	0.654304	0.280353	0.00980151	0.394569	2.33386
Wdr47	563.867	0.747231	0.321684	0.010093	0.400018	2.32287
Fam91a1	3584.19	0.429284	0.184816	0.0100961	0.400018	2.32276
Dlgap5	2102.84	0.539886	0.232665	0.0101584	0.400018	2.32044
Hif3a	29.2554	2.04765	0.883541	0.0102368	0.400018	2.31755
Lrrc20	663.226	0.65751	0.284078	0.010319	0.400018	2.31454
1810037I17Rik	878.94	0.630539	0.272513	0.0103396	0.400018	2.31379
Fam20a	74.0934	1.82348	0.788326	0.0103585	0.400018	2.3131
Tnfrsf9	2763.18	0.485523	0.209998	0.0103878	0.400018	2.31204
Agpat4	241.996	0.853451	0.370033	0.0105437	0.400018	2.30642
Stx16	1975.88	0.514164	0.223302	0.0106521	0.400018	2.30255
Tarbp1	2027.14	0.459141	0.200087	0.010875	0.402542	2.29471
Tm2d1	201.087	0.982741	0.430071	0.0111545	0.408245	2.28507
Slc37a1	1252.05	0.52513	0.229848	0.0111656	0.408245	2.28469
Usp46	650.313	0.644534	0.283412	0.0114771	0.415378	2.2742
Cox7a2	1199.99	0.550912	0.242398	0.0115203	0.415378	2.27276
Zscan18	69.0344	1.85693	0.81809	0.0116088	0.415554	2.26983
Ripk2	613.852	0.652959	0.288117	0.0117166	0.418162	2.2663
Fam212a	27.7185	2.07223	0.916866	0.0119069	0.419731	2.26012
Tmx3	1269.93	0.505981	0.223875	0.0119073	0.419731	2.26011
Prps1	2215.21	0.465242	0.206576	0.012156	0.419731	2.25216
Kdm7a	2319.08	0.550984	0.244756	0.0121877	0.419731	2.25116
Cstf3	1365.79	0.557791	0.247808	0.0121959	0.419731	2.2509
Rnasek	276.851	0.808144	0.359138	0.012217	0.419731	2.25024
Klrc1	111.041	1.08593	0.483889	0.0124103	0.421016	2.24418
Ctps	3685.73	0.393736	0.17552	0.0124402	0.421016	2.24326
Mak16	5425.12	0.513961	0.229417	0.0125359	0.421016	2.2403
Pnpt1	2003.5	0.459338	0.205266	0.012618	0.421398	2.23777
Trim34b	13.0997	3.67469	1.64368	0.0126874	0.421779	2.23565
4930539E08Rik	84.1448	1.40796	0.630186	0.0127352	0.421779	2.23419
Omg	14.151	3.31443	1.48708	0.0129132	0.425319	2.22881
Prkaa1	1547.02	0.466445	0.209697	0.0130615	0.427885	2.22438
Tmem258	706.612	0.606629	0.273143	0.0131783	0.429324	2.22092
Fryl	5082.51	0.398215	0.179388	0.0132144	0.429324	2.21985
Pfdn4	668.429	0.634847	0.286687	0.0133999	0.431831	2.21442
Sh3gl3	77.8492	1.64935	0.750003	0.0139346	0.434999	2.19912
Prkx	1017.81	0.568329	0.258436	0.0139352	0.434999	2.19911
Btbd10	889.228	0.590271	0.26851	0.0139631	0.434999	2.19832
Pomgnt1	837.167	0.563766	0.256506	0.0139792	0.434999	2.19787
Cers2	3157.6	0.439354	0.200845	0.0143519	0.436808	2.18753
Galnt9	105.688	1.2314	0.563731	0.0144673	0.436808	2.18438
Phtf2	1213.76	0.548166	0.251022	0.0144907	0.436808	2.18374
Gm42957	293.98	0.816838	0.374155	0.0145121	0.436808	2.18316
Usmg5	762.435	0.550209	0.25219	0.014565	0.436808	2.18172
Synrg	1627.04	0.489911	0.224904	0.0146915	0.436808	2.17831
Stxbp1	87.6718	1.43166	0.658305	0.0148237	0.436808	2.17477
Usf3	3308.56	0.488951	0.22489	0.014846	0.436808	2.17418
Nup107	3108.36	0.413571	0.190433	0.0149377	0.436808	2.17174
Ppp5c	3586.46	0.398804	0.183692	0.0149637	0.436808	2.17105
Zdhhc21	2994.29	0.42642	0.19646	0.0149837	0.436808	2.17052
Cd28	30332.5	0.400207	0.18446	0.0150181	0.436808	2.16961
Ftl1-ps1	15.0424	3.50921	1.61874	0.0150844	0.436808	2.16787
Agl	274.237	0.811194	0.374574	0.0151692	0.437319	2.16564
Mpzl3	1296.39	0.482838	0.222981	0.0151796	0.437319	2.16537
Tmem30a	2696.56	0.396239	0.18326	0.0153028	0.437705	2.16216
Myo19	1456.7	0.470909	0.218435	0.0155483	0.440105	2.15583
Cdc45	1919.74	0.484719	0.22486	0.0155555	0.440105	2.15565
Cpd	1300.43	0.475116	0.220468	0.0155795	0.440105	2.15504
Abcb1b	2479.77	0.391472	0.181947	0.0157154	0.442101	2.15158
Srpr	4543.58	0.450283	0.209989	0.0160039	0.445558	2.14431
Med27	491.929	0.655403	0.306098	0.0161308	0.445558	2.14116
Braf	1650.68	0.464778	0.217079	0.0161348	0.445558	2.14105
Xk	300.191	0.815912	0.381087	0.0161364	0.445558	2.14102
Trappc2	119.028	0.991706	0.464196	0.0163236	0.446209	2.1364
Fam3c	3061.69	0.415298	0.194814	0.0165128	0.446584	2.13177
Slc36a4	1373.41	0.507352	0.238015	0.0165199	0.446584	2.1316
Adora2b	53.4159	1.56281	0.733391	0.0165471	0.446584	2.13094
Ube2j1	2173.88	0.432212	0.202988	0.0166169	0.447459	2.12925
Selenok	819.128	0.524966	0.247144	0.0168295	0.451152	2.12413
Mlx	1076.1	0.534164	0.251748	0.0169265	0.452737	2.12182
Fam72a	470.417	0.659083	0.311408	0.0171529	0.455735	2.11646
Lrrc71	12.4955	3.43331	1.6251	0.0173142	0.456532	2.11268
Gm10036	49.6086	1.93781	0.919636	0.0175523	0.459202	2.10715
Amfr	2433.36	0.390462	0.185925	0.0178602	0.463593	2.1001
Plek	2801.04	0.451201	0.214904	0.0178842	0.463593	2.09955
Kcnq5	1458.99	0.453705	0.216126	0.0178968	0.463593	2.09927
Gprc5a	46.9141	2.03381	0.970175	0.0180263	0.465022	2.09633
Rab5b	1174.93	0.511516	0.24406	0.018047	0.465022	2.09587
Erfe	46.8115	2.02718	0.970759	0.018388	0.46896	2.08824
Ogdh	4842.95	0.428226	0.206234	0.0189281	0.469451	2.07641
Rad17	1220.35	0.484624	0.233505	0.0189732	0.469451	2.07543
Zfp40	304.723	0.769347	0.370697	0.0189744	0.469451	2.07541
Ankrd27	1861.36	0.45399	0.218752	0.0189767	0.469451	2.07536
Hip1	85.5657	1.3384	0.645702	0.0190965	0.469451	2.07278
Eya3	2148.31	0.431569	0.208699	0.0193245	0.469451	2.06791
Vdac2	4173.36	0.351284	0.170039	0.0194188	0.469451	2.0659
Dock8	5448.24	0.472994	0.229085	0.0194754	0.469451	2.06471
Tulp3	350.632	0.648328	0.314424	0.019606	0.469759	2.06195
Cript	595.192	0.527951	0.25634	0.0197197	0.471137	2.05957
Exoc2	5380.02	0.470757	0.22911	0.019953	0.472107	2.05472
Pim2	3544.55	0.400181	0.194816	0.0199808	0.472107	2.05415
Arl8a	571.413	0.632972	0.308369	0.0200535	0.472107	2.05264
Rrn3	3344.09	0.418474	0.203887	0.0200618	0.472107	2.05247
Nup188	4004.73	0.387953	0.189028	0.0200676	0.472107	2.05236
Tnfrsf12a	38.8433	2.01451	0.982772	0.0201907	0.472391	2.04983
Rpf2	1361.79	0.519324	0.253776	0.0203593	0.472391	2.04639
Pgghg	376.684	0.623554	0.304923	0.0204296	0.472391	2.04496
Nsf	1562.82	0.404478	0.198072	0.020572	0.472391	2.04208
Fam96b	453.366	0.613368	0.300404	0.0205851	0.472391	2.04181
Atp6v1e1	1051.05	0.547065	0.268192	0.0206837	0.472838	2.03983
Atp1b1	606.462	0.534176	0.262344	0.0208669	0.473152	2.03617
Manea	591.673	0.543165	0.266964	0.0209455	0.473152	2.0346
Ppp6c	2192.34	0.414539	0.203991	0.0210694	0.473152	2.03215
Slc4a7	3956.04	0.388999	0.191503	0.0211126	0.473152	2.03129
Cox17	1215.06	0.505468	0.249174	0.0212507	0.473152	2.02858
Pdpk1	4459.35	0.405481	0.199894	0.0212558	0.473152	2.02848
Rnaseh1	988.67	0.515948	0.254357	0.0212574	0.473152	2.02845
Mapk1ip1l	5180.43	0.384574	0.190186	0.0215834	0.473152	2.02209
Zfp938	254.656	0.775528	0.383544	0.0215881	0.473152	2.022
Zfp459	110.418	1.02171	0.505355	0.0216002	0.473152	2.02177
Ddx55	1458.76	0.437864	0.216733	0.0216767	0.473152	2.02029
Tex30	1597.72	0.44621	0.221679	0.0220643	0.476753	2.01287
Lrrfip2	441	0.596628	0.296884	0.0222349	0.476753	2.00964
Apoo	210.509	0.78373	0.390375	0.0223411	0.476753	2.00763
Ncapd3	4456.96	0.400277	0.199396	0.0223509	0.476753	2.00745
Rps27rt	23.9534	2.26506	1.13038	0.0225458	0.476753	2.0038
Chac2	135.675	1.14877	0.573459	0.0225759	0.476753	2.00324
Zdhhc13	1399.78	0.486105	0.242763	0.0226216	0.476753	2.00239
Sacm1l	2150.25	0.42665	0.213226	0.0227002	0.476753	2.00093
Decreased genes
Junb	6016.58	-1.46839	0.223346	2.44023e-11	5.83507e-08	-6.57454
Gm20721	165.145	-3.70749	0.602539	3.79864e-10	6.48807e-07	-6.15312
Jund	2262.62	-1.31858	0.226206	2.78609e-09	4.16381e-06	-5.82912
Hnrnpa0	5405.1	-1.10901	0.225578	4.40951e-07	0.000527201	-4.91631
Scand1	142.366	-3.06192	0.628356	5.49865e-07	0.000547849	-4.8729
Ier2	3249.1	-1.07278	0.226445	1.08186e-06	0.000923912	-4.7375
Zbtb7a	3438.56	-0.828013	0.177652	1.57434e-06	0.00125485	-4.66088
Slc26a10	65.0762	-3.67394	0.790568	1.68224e-06	0.00125705	-4.64721
Mex3d	424.797	-1.38052	0.327139	1.22163e-05	0.00730288	-4.21998
Tlcd1	492.157	-1.27145	0.30636	1.66106e-05	0.00945697	-4.15018
Rplp1	15197.2	-0.715613	0.186227	6.08486e-05	0.0269447	-3.84268
Hist1h2ae	31.7481	-3.9669	1.04072	6.90048e-05	0.0294651	-3.81171
Hist1h2af	45.7905	-3.58764	0.966174	0.000102311	0.0411721	-3.71324
Tmsb10	4367.25	-0.683131	0.184093	0.000103309	0.0411721	-3.71078
Tbcc	348.504	-1.17425	0.317921	0.000110577	0.0426472	-3.69354
Cactin	2652.78	-0.620786	0.169484	0.000124732	0.0466029	-3.66281
Ccdc85b	147.018	-2.19075	0.606153	0.000150647	0.0500315	-3.61419
Rplp2	7319.67	-0.670421	0.186169	0.000158406	0.0505688	-3.60115
Gm28051	144.706	-2.1519	0.607311	0.000197552	0.0576082	-3.54333
Ssbp4	679.099	-0.976942	0.279522	0.000236988	0.0669448	-3.49505
Rpl28	6333.29	-0.590033	0.169024	0.000240768	0.0669448	-3.49082
Hexim1	2636.3	-0.590629	0.16956	0.000247643	0.0671054	-3.48329
Zfp987	36.7462	-3.58024	1.02939	0.000252571	0.0671054	-3.47801
Ankrd9	229.089	-1.31173	0.378658	0.000265945	0.0691225	-3.46416
Map3k11	2788.71	-0.724584	0.210428	0.00028725	0.0730716	-3.44338
Akt1s1	760.644	-0.867515	0.256988	0.000368137	0.0898255	-3.3757
Hist1h2ak	64.2329	-2.60578	0.776357	0.000394794	0.0925522	-3.35642
Bbc3	325.915	-1.15033	0.343482	0.000405483	0.09323	-3.34902
Trp53rka	672.415	-0.952567	0.285451	0.000423356	0.0955027	-3.33706
Eva1b	58.473	-2.48943	0.749523	0.000447907	0.0991699	-3.32136
Sertad1	475.146	-1.09006	0.329481	0.00046915	0.101985	-3.3084
Wdr38	25.7294	-3.22693	0.987795	0.000543845	0.114074	-3.2668
Rpl36	3263.63	-0.741402	0.229272	0.000610942	0.122154	-3.23372
Myc	12100.6	-0.533028	0.164884	0.00061302	0.122154	-3.23275
Ubald2	610.419	-0.85029	0.266395	0.000706844	0.128471	-3.19184
S1pr4	957.571	-0.927409	0.290643	0.000709183	0.128471	-3.19089
Oasl1	20.5361	-5.07875	1.59164	0.000709189	0.128471	-3.19088
Slx1b	259.67	-1.19013	0.376814	0.000793184	0.13946	-3.1584
Fau	4132.55	-0.531018	0.170119	0.000899814	0.147372	-3.12145
Ier5	1875.76	-0.668362	0.214945	0.000937143	0.151412	-3.10946
Tymp	628.893	-0.850671	0.274645	0.000976322	0.155639	-3.09734
Taf7	1195.18	-0.785355	0.254118	0.000999057	0.156106	-3.09051
Kcns1	17.0428	-4.49571	1.45556	0.00100537	0.156106	-3.08864
Ptma	17626.9	-0.568491	0.186445	0.00114758	0.165314	-3.04912
Zscan25	640.518	-0.857191	0.281129	0.00114763	0.165314	-3.0491
Tfeb	390.423	-1.13494	0.374921	0.00123432	0.173618	-3.02716
A930004D18Rik	19.6734	-4.85017	1.60653	0.00126789	0.176266	-3.01904
Sh3tc1	12.252	-5.02131	1.67849	0.00138774	0.183137	-2.99157
Zkscan7	443.111	-0.857087	0.287805	0.00145064	0.183137	-2.97801
Irf2bpl	1182.99	-0.737257	0.248216	0.00148793	0.183137	-2.97022
Coro1a	12186.8	-0.484022	0.163339	0.00152183	0.183137	-2.96329
Cdt1	5006.93	-0.535899	0.180892	0.00152556	0.183137	-2.96254
Gm27021	102.284	-1.84186	0.621783	0.00152713	0.183137	-2.96222
Asap3	11.4088	-4.65276	1.57465	0.00156443	0.183137	-2.95479
Cxxc5	108.181	-1.61707	0.548443	0.00159672	0.183137	-2.94848
Ptprcap	3342.24	-0.598471	0.202981	0.00159707	0.183137	-2.94841
Colec11	20.2749	-4.66494	1.58336	0.00160835	0.183137	-2.94623
Crlf2	289.995	-1.06582	0.362261	0.00162982	0.183831	-2.94213
Wnt5b	25.106	-3.0246	1.03085	0.00167274	0.185179	-2.93407
Pde12	3987.17	-0.552042	0.188765	0.00172507	0.187703	-2.9245
Crocc	280.035	-1.04717	0.358109	0.00172695	0.187703	-2.92416
Tbxa2r	255.23	-1.11799	0.383583	0.00178069	0.191801	-2.91461
Mrps26	914.006	-0.673282	0.232428	0.00188537	0.200688	-2.89673
Exph5	39.7821	-2.4516	0.846934	0.00189772	0.200688	-2.89468
Bmyc	203.742	-1.20787	0.418439	0.00194713	0.200688	-2.8866
Hes6	348.352	-0.913676	0.317163	0.00198346	0.200968	-2.88078
Pex12	577.04	-0.869728	0.303535	0.00208289	0.204983	-2.86533
Tmem259	1955.02	-0.647133	0.226362	0.00212595	0.204983	-2.85884
Zfp771	163.156	-1.69456	0.596365	0.00224524	0.214753	-2.84148
Orai1	2145.33	-0.6072	0.214553	0.00232686	0.219055	-2.83007
Id3	1407.02	-0.648193	0.229812	0.00239717	0.221114	-2.82054
Ccdc124	766.483	-0.691704	0.245935	0.00245756	0.224295	-2.81254
Mocs3	417.537	-0.91597	0.327942	0.0026104	0.230448	-2.79308
Gadd45g	248.201	-1.03653	0.374523	0.00282348	0.24286	-2.76761
Hist1h3e	62.9942	-2.23273	0.808333	0.0028712	0.24348	-2.76214
Gpr34	49.7823	-2.52394	0.913771	0.00287142	0.24348	-2.76211
Klf2	462.441	-0.839009	0.305248	0.00299235	0.249573	-2.74862
Exosc6	1346.53	-0.65659	0.239009	0.0030059	0.249573	-2.74714
Tmem115	952.438	-0.771228	0.281714	0.00309419	0.251777	-2.73763
Rpl35	4727.58	-0.593932	0.216963	0.00309562	0.251777	-2.73748
Tirap	178.502	-1.14028	0.417511	0.00315589	0.254945	-2.73113
Hist1h3i	32.5996	-2.92255	1.07304	0.00322852	0.25563	-2.72362
Map1s	1961.47	-0.61286	0.226793	0.00344324	0.265596	-2.70228
Nfkbil1	315.698	-0.972555	0.361149	0.00354114	0.26961	-2.69295
Itgb7	1853.72	-0.574719	0.213998	0.00361965	0.26961	-2.68563
Zc3h10	1148.34	-0.645402	0.240486	0.00364021	0.26961	-2.68374
H2afx	1290.15	-0.606703	0.226217	0.00365972	0.26961	-2.68195
Ccdc61	307.871	-1.01888	0.379958	0.00366383	0.26961	-2.68157
Kifc5b	607.56	-0.697828	0.260336	0.00367568	0.26961	-2.68049
Aqp3	19.927	-4.15988	1.55903	0.00381235	0.274775	-2.66825
Srr	127.85	-1.26184	0.473014	0.00381904	0.274775	-2.66766
Tmem86a	39.3618	-2.44926	0.919694	0.00387093	0.274775	-2.66313
Hist1h2bj	127.494	-1.25495	0.471794	0.00390753	0.274814	-2.65996
N4bp3	492.988	-0.821686	0.309433	0.0039601	0.276883	-2.65545
Gm20458	137.707	-1.60026	0.604066	0.00403483	0.277355	-2.64914
Rpl29	2203.55	-0.521739	0.197588	0.00413867	0.281254	-2.64054
Pcbp1	11817.5	-0.450429	0.17211	0.00443395	0.286553	-2.61711
Irf2bp1	1510.54	-0.849822	0.326022	0.00457178	0.293872	-2.60664
Thap11	944.021	-0.719485	0.276269	0.00460322	0.294311	-2.60429
Erf	2410.06	-0.495932	0.191107	0.00472882	0.298929	-2.59505
Pak6	42.9876	-2.25023	0.872034	0.0049337	0.303611	-2.58044
Twnk	1570.88	-0.529759	0.206552	0.00516222	0.30629	-2.56477
Zfp574	1555.29	-0.521116	0.203285	0.0051816	0.30629	-2.56347
Kansl1l	186.54	-1.11354	0.434811	0.00521896	0.30629	-2.56097
Uqcrq	1190.87	-0.631197	0.246551	0.005232	0.30629	-2.56011
Hps6	404.173	-0.68861	0.269115	0.00525171	0.30629	-2.5588
Hist1h3c	85.3771	-1.64923	0.645988	0.00533945	0.308398	-2.55303
Zfp87	899.932	-0.669283	0.262929	0.00545619	0.313626	-2.54549
Hist1h4k	36.1171	-2.53516	0.99896	0.0055776	0.319068	-2.5378
Sipa1	2972.56	-0.492572	0.194222	0.00560424	0.319068	-2.53613
Adrm1	2450.14	-0.458335	0.180979	0.00566218	0.320262	-2.53253
Ltb	1373.37	-0.602256	0.238193	0.00572853	0.320262	-2.52844
AI467606	1409.6	-0.579951	0.229547	0.00576017	0.320262	-2.52651
Gm26965	472.347	-0.783759	0.311039	0.00587099	0.322577	-2.51981
Tsc22d2	2551.95	-0.417456	0.165843	0.00591509	0.322926	-2.51717
Mpst	222.884	-0.903067	0.359387	0.0059889	0.323997	-2.5128
Ppp1r9b	2114.81	-0.586946	0.233937	0.00605377	0.326031	-2.50899
Rps29	6967.2	-0.401667	0.160413	0.00614059	0.328854	-2.50396
Otud1	1622.15	-0.574934	0.229994	0.00621364	0.328854	-2.49977
Gadd45gip1	1245.75	-0.597033	0.238849	0.00621622	0.328854	-2.49963
Asap2	189.263	-1.07462	0.430306	0.00625632	0.329518	-2.49735
Cyth3	1024.4	-0.651549	0.262073	0.00645698	0.334489	-2.48613
Bicdl1	3760.85	-0.430486	0.173679	0.00659448	0.337739	-2.47863
Sik1	1473.58	-0.555857	0.224264	0.00659525	0.337739	-2.47858
Rnf167	1600.31	-0.557876	0.226009	0.00678635	0.337739	-2.46838
Cotl1	5764.67	-0.589399	0.238784	0.00678709	0.337739	-2.46834
Mfsd4a	44.0383	-2.24587	0.91008	0.00679778	0.337739	-2.46778
Podnl1	58.9657	-1.9039	0.771724	0.00681113	0.337739	-2.46707
Rara	683.135	-0.66212	0.268446	0.0068222	0.337739	-2.46649
Rnd1	54.8716	-1.86255	0.7553	0.00683201	0.337739	-2.46598
Gtpbp6	722.098	-0.691426	0.280938	0.0069249	0.337739	-2.46114
a	75.5078	-1.86622	0.758417	0.0069338	0.337739	-2.46067
Lcmt2	814.397	-0.636139	0.258725	0.00697126	0.337739	-2.45874
Gm8113	10.7331	-3.64273	1.48732	0.00715906	0.345136	-2.44918
Lfng	1811.49	-0.509311	0.208368	0.00725696	0.346017	-2.44429
Rbm45	911.282	-0.555011	0.227713	0.00739804	0.346867	-2.43733
Prr12	2472.47	-0.452833	0.187149	0.00776804	0.357188	-2.41964
F3	28.6177	-2.13231	0.881751	0.00779744	0.357188	-2.41826
Cd69	7313.92	-0.446693	0.185399	0.00799021	0.36186	-2.40936
Zfp317	1290.59	-0.548481	0.228052	0.00808475	0.363163	-2.40507
E130311K13Rik	119.052	-1.11142	0.462336	0.0081101	0.363163	-2.40392
Polrmt	985.429	-0.635089	0.26464	0.00820143	0.363617	-2.39983
Hist1h4c	43.9202	-2.20149	0.91781	0.00822825	0.363617	-2.39863
Tnf	4250.59	-0.408358	0.170381	0.00827083	0.363617	-2.39674
Dtx4	17.9002	-3.04274	1.26994	0.00828801	0.363617	-2.39598
Gpr146	738.649	-0.686982	0.286801	0.00830274	0.363617	-2.39533
Rpl8	15256.2	-0.44119	0.184625	0.00843208	0.367271	-2.38966
Ifit1bl1	84.1705	-1.49666	0.626528	0.00845121	0.367271	-2.38882
Rgs16	4851.98	-0.491125	0.2064	0.00866845	0.369286	-2.37948
Padi4	14.7896	-3.83623	1.61252	0.00867927	0.369286	-2.37902
Ndufaf8	206.864	-0.943483	0.39714	0.00875795	0.37	-2.3757
Dclre1b	2438.76	-0.444588	0.188276	0.00910394	0.375333	-2.36136
Il4ra	4310.75	-0.411377	0.174795	0.00929945	0.380768	-2.35347
Timm13	1013.41	-0.584553	0.24923	0.0095024	0.38775	-2.34544
Atp5d	1919.62	-0.528247	0.225411	0.00955245	0.388466	-2.34348
Zfp235	283.645	-0.85276	0.366086	0.00991904	0.39796	-2.3294
Nr4a1	8808.92	-0.418556	0.180282	0.0101252	0.400018	-2.32167
Fiz1	2152.17	-0.494937	0.213813	0.0103117	0.400018	-2.31481
Gtf3c4	3566.67	-0.412553	0.178454	0.010394	0.400018	-2.31181
Ankrd49	2202.32	-0.442537	0.191473	0.0104102	0.400018	-2.31123
Zbtb7b	3820.4	-0.422876	0.183049	0.0104391	0.400018	-2.31018
Zfp513	738.884	-0.644511	0.279266	0.0105031	0.400018	-2.30787
Mafk	2837.14	-0.439064	0.190295	0.0105197	0.400018	-2.30728
1810032O08Rik	1311.77	-0.493858	0.214185	0.0105623	0.400018	-2.30575
Zfp341	273.088	-0.865748	0.375877	0.0106317	0.400018	-2.30327
Fzr1	1592.53	-0.492809	0.214124	0.0106815	0.400018	-2.30151
Anp32b	10289	-0.424581	0.184526	0.0106978	0.400018	-2.30093
Hist1h4f	65.0422	-1.82275	0.792283	0.0107064	0.400018	-2.30063
Dnaaf2	1328.78	-0.507264	0.2209	0.010828	0.402542	-2.29635
Mbd6	1007.47	-0.582556	0.253845	0.0108685	0.402542	-2.29493
Rps2	10424.3	-0.404155	0.176585	0.0110476	0.406414	-2.28873
Fam84a	94.8811	-1.43205	0.630267	0.0115392	0.415378	-2.27213
Arpc3	2402.48	-0.428355	0.188534	0.0115425	0.415378	-2.27203
Socs1	1145.19	-0.548678	0.241587	0.0115692	0.415378	-2.27114
Hk1	4334.27	-0.420938	0.186127	0.0118623	0.419731	-2.26156
Rbm15b	3762.48	-0.393366	0.174044	0.0119059	0.419731	-2.26015
Zswim1	520.932	-0.664247	0.29407	0.0119478	0.419731	-2.2588
Cacna2d4	92.5195	-1.3705	0.607623	0.0120505	0.419731	-2.25551
Chchd10	263.965	-0.874116	0.387728	0.0120837	0.419731	-2.25446
Rap2b	1468.68	-0.500258	0.222033	0.012127	0.419731	-2.25308
Rbm38	5183.72	-0.438653	0.19505	0.0122584	0.419948	-2.24893
Frg2f1	39.5058	-2.05834	0.915764	0.0122984	0.420115	-2.24768
Ddx54	4036.78	-0.417909	0.186215	0.0124087	0.421016	-2.24423
Esr1	23.775	-2.50759	1.11891	0.0125093	0.421016	-2.24111
Lgals1	354.836	-0.731395	0.326617	0.0125679	0.421016	-2.23931
Dnah10	12.2505	-3.72348	1.66286	0.0125713	0.421016	-2.2392
Hist2h2ac	60.7421	-1.95424	0.874562	0.0127239	0.421779	-2.23454
Irf3	1844.9	-0.483743	0.216797	0.0128301	0.423747	-2.23132
Tmod2	13.9038	-3.24621	1.4594	0.0130627	0.427885	-2.22434
Hdac5	709.468	-0.6014	0.270869	0.0132004	0.429324	-2.22027
Tlr12	25.4585	-2.25288	1.01664	0.0133458	0.431831	-2.216
Hist1h1e	186.188	-0.954432	0.43088	0.0133775	0.431831	-2.21507
Selenow	937.077	-0.54265	0.245266	0.0134662	0.432802	-2.21249
Zfp658	180.494	-0.913161	0.413127	0.0135401	0.433099	-2.21036
Amt	28.5583	-1.94374	0.879468	0.0135479	0.433099	-2.21013
Tnrc18	2487.89	-0.398566	0.180517	0.0136249	0.434047	-2.20792
Fuk	324.772	-0.760569	0.344656	0.0136657	0.434047	-2.20675
H2-T23	2920.24	-0.4265	0.193323	0.0136865	0.434047	-2.20616
Siah1a	662	-0.63688	0.288946	0.0137569	0.434999	-2.20415
Gm996	32.1134	-2.21954	1.00965	0.0139631	0.434999	-2.19832
Esrra	741.479	-0.605367	0.275533	0.0140076	0.434999	-2.19707
Trav6n-6	31.5228	-2.23034	1.01688	0.0141422	0.43604	-2.19332
Trex1	704.615	-0.581479	0.265133	0.0141479	0.43604	-2.19316
Slc52a2	589.768	-0.606014	0.276329	0.0141505	0.43604	-2.19309
Zfp93	98.7823	-1.37938	0.629262	0.0141876	0.436058	-2.19206
Pelo	972.93	-0.617143	0.282644	0.0145007	0.436808	-2.18347
Frat1	90.5517	-1.42243	0.65213	0.014584	0.436808	-2.18121
Maz	6319.58	-0.3649	0.167357	0.014615	0.436808	-2.18037
Mblac1	29.4199	-1.93993	0.88993	0.0146337	0.436808	-2.17987
Gm20518	1205.73	-0.529583	0.243126	0.0146945	0.436808	-2.17823
Mfsd12	525.83	-0.712475	0.327182	0.0147174	0.436808	-2.17761
Urgcp	1688.32	-0.49376	0.227136	0.0148582	0.436808	-2.17385
Pet117	347.629	-0.695985	0.320894	0.0150453	0.436808	-2.1689
Zfp282	1417.08	-0.471175	0.217298	0.0150665	0.436808	-2.16834
Myo1h	40.0321	-1.87636	0.86558	0.0150888	0.436808	-2.16775
Spata2l	104.36	-1.24794	0.576693	0.0152339	0.437705	-2.16395
D17H6S53E	542.854	-0.724209	0.334807	0.0152682	0.437705	-2.16306
Zfp64	1089.87	-0.568431	0.263303	0.0154309	0.440105	-2.15885
C130026I21Rik	37.0283	-2.21844	1.02905	0.0155492	0.440105	-2.15581
Tmie	194.302	-0.907893	0.421429	0.0156076	0.440105	-2.15432
Prr7	15.5049	-3.37831	1.5735	0.0158963	0.445558	-2.14701
Rps10	5302.44	-0.479471	0.223529	0.0159763	0.445558	-2.145
Dvl3	579.121	-0.642827	0.299861	0.0160265	0.445558	-2.14375
Rbm42	1341.51	-0.498236	0.232551	0.0160775	0.445558	-2.14248
Armcx5	693.769	-0.553813	0.25881	0.0161835	0.445829	-2.13985
Ppm1d	1560.78	-0.414785	0.194156	0.0163255	0.446209	-2.13635
Lsm4	1359.11	-0.545974	0.255591	0.0163348	0.446209	-2.13612
Nudt15	95.0964	-1.34953	0.631851	0.0163466	0.446209	-2.13583
Romo1	331.951	-0.692373	0.324444	0.0164203	0.446584	-2.13403
Arf5	1427.81	-0.449111	0.210585	0.0164755	0.446584	-2.13268
Sf3b5	943.576	-0.587752	0.276184	0.0166635	0.447706	-2.12812
Haspin	1665.92	-0.429834	0.202704	0.0169819	0.453205	-2.1205
Chpf	1602.44	-0.475562	0.224483	0.0170673	0.45447	-2.11848
Metrn	441.284	-0.624784	0.295608	0.0172766	0.456532	-2.11356
Zbed4	830.36	-0.545206	0.258072	0.0173168	0.456532	-2.11262
Sgms1	936.779	-0.499461	0.23697	0.0175287	0.459202	-2.10769
Zbtb45	1093.14	-0.548178	0.260151	0.0175523	0.459202	-2.10715
Lrrc66	49.9976	-1.81265	0.860766	0.0176083	0.459662	-2.10586
Atf5	235.941	-0.794594	0.378581	0.017914	0.463593	-2.09887
Alyref2	85.8281	-1.35496	0.647705	0.018222	0.468389	-2.09194
Fbxl8	243.782	-0.76792	0.367219	0.0182561	0.468389	-2.09118
Eif3f	3704.08	-0.362169	0.173333	0.018334	0.46896	-2.08944
Rfxank	327.353	-0.714829	0.342365	0.0184028	0.46896	-2.08791
Stk11	2789.11	-0.438755	0.210213	0.0184352	0.46896	-2.0872
Fam53b	3085.35	-0.399027	0.191407	0.0185481	0.469451	-2.0847
Ccdc88b	3273.48	-0.471878	0.226687	0.0186882	0.469451	-2.08163
2810428I15Rik	329.997	-0.708684	0.340982	0.018838	0.469451	-2.07836
Bst2	572.459	-0.643785	0.309939	0.0188947	0.469451	-2.07713
Bnipl	11.6603	-3.24911	1.56461	0.0189179	0.469451	-2.07663
Snx22	47.6182	-1.98369	0.95548	0.0189412	0.469451	-2.07612
Ydjc	443.891	-0.588506	0.2839	0.0190891	0.469451	-2.07294
Map3k10	231.105	-0.758183	0.365981	0.0191492	0.469451	-2.07165
Sdf2l1	1408.57	-0.481073	0.23251	0.0192711	0.469451	-2.06904
Tagap	6470.09	-0.333754	0.16137	0.0193083	0.469451	-2.06825
Fam161b	39.3242	-1.90921	0.92358	0.0193586	0.469451	-2.06718
Borcs6	304.665	-0.766396	0.370759	0.0193624	0.469451	-2.0671
Med11	912.169	-0.470007	0.227543	0.0194344	0.469451	-2.06557
Arhgap45	6967.91	-0.335646	0.162535	0.0194584	0.469451	-2.06507
Ppp1r3b	228.417	-0.759504	0.367839	0.0194723	0.469451	-2.06477
Unc13d	1623.63	-0.465888	0.225769	0.0195296	0.469759	-2.06356
H2-D1	10374.8	-0.359931	0.174519	0.0195841	0.469759	-2.06241
Def6	2086.52	-0.473676	0.23004	0.0197423	0.471137	-2.0591
Elf2	3424.24	-0.387149	0.188354	0.0199186	0.472107	-2.05543
Cpsf4	1928.76	-0.470723	0.22906	0.0199385	0.472107	-2.05502
Ptpn18	590.879	-0.564792	0.275284	0.0201008	0.472107	-2.05167
Tcf3	2070.07	-0.445653	0.217296	0.0201384	0.472107	-2.0509
Zfp219	1058.93	-0.51369	0.250827	0.0202808	0.472391	-2.04798
Zfp518a	2468.72	-0.384805	0.188317	0.0205067	0.472391	-2.04339
Gm42641	1460.57	-0.442829	0.216713	0.0205068	0.472391	-2.04339
Mrm3	473.542	-0.657129	0.322083	0.0206629	0.472838	-2.04025
Dcaf5	2022.12	-0.41965	0.205814	0.0207261	0.472902	-2.03898
Zfp707	480.413	-0.714742	0.350721	0.0207787	0.473152	-2.03793
Hsdl1	1303.67	-0.461991	0.226917	0.0208776	0.473152	-2.03595
1700102P08Rik	43.3736	-1.84665	0.908385	0.0210316	0.473152	-2.0329
Exo1	3133.82	-0.364877	0.179605	0.0210993	0.473152	-2.03156
Keap1	2243.47	-0.477892	0.235418	0.0211796	0.473152	-2.02997
2310011J03Rik	1180.92	-0.521657	0.257185	0.0212631	0.473152	-2.02833
Mepce	3270.31	-0.457117	0.225767	0.0214477	0.473152	-2.02473
Lair1	114.899	-0.98013	0.484087	0.0214491	0.473152	-2.0247
Apba3	401.748	-0.549732	0.271694	0.0215186	0.473152	-2.02335
Irf1	14475.4	-0.376697	0.186181	0.0215216	0.473152	-2.02329
Nfkbia	4746.62	-0.441006	0.218193	0.021631	0.473152	-2.02117
Puf60	4298.31	-0.355041	0.175731	0.0216728	0.473152	-2.02036
Cdc42ep4	303.342	-0.761027	0.376728	0.0216868	0.473152	-2.02009
9930012K11Rik	49.7884	-1.85049	0.91664	0.0217554	0.473785	-2.01877
Zfp58	735.536	-0.587388	0.291742	0.0220372	0.476753	-2.01338
Abcb9	455.558	-0.609315	0.302761	0.022082	0.476753	-2.01253
Epm2aip1	2973.27	-0.399381	0.198521	0.0221215	0.476753	-2.01178
Il20rb	182.554	-0.855903	0.426379	0.0223549	0.476753	-2.00737
Hist1h2bg	46.4102	-1.95337	0.973664	0.0224173	0.476753	-2.0062
Zfp553	1605.44	-0.463319	0.231116	0.0224974	0.476753	-2.0047
Taf1c	1354.9	-0.495698	0.247277	0.0225015	0.476753	-2.00463
Foxj3	3640.82	-0.361477	0.180436	0.0225696	0.476753	-2.00335
Ccne2	4779.92	-0.428592	0.214015	0.0226086	0.476753	-2.00263
Fbxo46	1162.21	-0.500352	0.249944	0.0226502	0.476753	-2.00185

## Sheet: Table S5. Ribo-seq
Table S5. Genes with differential abundance in their ribosome-protected mRNA, in Zfp36/Zfp36l1 dKO CD4+ T cells compared with floxed controls. All genes with an FDR-adjusted p value < 0.05 from DESeq2 analysis are shown.
Gene	Base mean	Shrunken log2 fold change (dKO/Ctrl)	Standard error (L2FC)	Wald statistic	P value	FDR adjusted p value
Increased genes
Casp4	262.886	1.2418	0.0946934	13.0843	4.04642e-39	1.49677e-35
Tnf	457.859	0.973326	0.0755187	12.8627	7.29572e-38	2.02402e-34
Gm4951	61.4225	1.39147	0.10763	12.5854	2.54005e-36	5.6374e-33
Ccl3	499.513	0.974099	0.0863326	11.3311	9.20773e-30	1.70297e-26
Gimap7	726.763	0.907885	0.0916306	9.90824	3.83351e-23	6.07722e-20
Usp18	95.0231	0.985198	0.106423	9.48253	2.4819e-21	3.4427e-18
Tnfrsf9	2641.01	0.624109	0.0661927	9.42764	4.19407e-21	5.17129e-18
Tmsb10	430.342	0.857667	0.0971675	8.89197	6.00334e-19	6.6619e-16
Ifng	655.795	0.824479	0.10219	8.50056	1.88673e-17	1.90337e-14
Serpinb9	674.759	0.681888	0.08028	8.48335	2.18792e-17	2.02328e-14
Ly6c1	124.533	0.813595	0.0961493	8.39898	4.5036e-17	3.84435e-14
Lif	350.946	0.795932	0.0948692	8.37502	5.52141e-17	4.37651e-14
Il2	313.037	0.857712	0.103777	8.33436	7.79162e-17	5.76424e-14
Atf4	501.77	0.61459	0.0737962	8.29049	1.12783e-16	7.82222e-14
Asns	225.936	0.827956	0.100512	8.27836	1.24882e-16	8.15188e-14
Casp1	66.7308	0.887313	0.10712	8.24778	1.61357e-16	9.94768e-14
Plaur	95.6539	0.803983	0.107633	7.48494	7.158e-14	4.18065e-11
Gzmb	1603.69	0.800857	0.104825	7.43647	1.03413e-13	5.73788e-11
Pim1	1164.42	0.766305	0.104287	7.37625	1.62815e-13	8.21255e-11
Pim3	840.051	0.592773	0.0804416	7.35835	1.86191e-13	8.98329e-11
Art2b	79.0239	0.745864	0.103036	7.19311	6.33341e-13	2.92841e-10
Nuak2	49.9618	0.775013	0.106828	7.18048	6.94676e-13	3.08353e-10
Eomes	134.198	0.743784	0.107128	7.05037	1.78439e-12	7.61591e-10
Ms4a4c	149.644	0.745245	0.107323	6.96745	3.22729e-12	1.32641e-09
Itga4	265.667	0.566178	0.081923	6.90652	4.96699e-12	1.96852e-09
Plk3	240.277	0.660103	0.0959505	6.87524	6.18848e-12	2.36805e-09
Lta	487.795	0.514276	0.0749398	6.82958	8.51641e-12	3.15022e-09
Gm4841	22.5409	0.699414	0.102186	6.80195	1.03215e-11	3.69476e-09
Pvr	364.231	0.452865	0.0667439	6.78284	1.17838e-11	4.08642e-09
Ly6e	2834.56	0.457587	0.0680219	6.72563	1.74833e-11	5.70624e-09
H2-Q6	254.482	0.656643	0.0977024	6.72738	1.72748e-11	5.70624e-09
Glipr2	222.805	0.62367	0.0940478	6.64535	3.02493e-11	8.97477e-09
Clic4	495.161	0.581964	0.0874816	6.64907	2.94944e-11	8.97477e-09
Tnip3	26.5901	0.668707	0.103197	6.49821	8.1279e-11	2.3127e-08
H2-T24	130.571	0.643548	0.0991206	6.48904	8.63825e-11	2.39647e-08
Lysmd2	49.7537	0.684328	0.106799	6.37562	1.82228e-10	4.93214e-08
Eno1	3759.51	0.356162	0.0559884	6.36228	1.98782e-10	5.25209e-08
Mthfd2	2129.33	0.320682	0.0504712	6.35374	2.10146e-10	5.42323e-08
Cldn10	57.7279	0.681563	0.107171	6.33676	2.3465e-10	5.91798e-08
Ccl4	989.309	0.601915	0.0976193	6.1323	8.66158e-10	2.13595e-07
Crybg1	494.332	0.416238	0.0698711	5.95707	2.56794e-09	6.06307e-07
Il3	27.9758	0.562032	0.0972014	5.87369	4.2621e-09	9.65236e-07
Pik3cd	1527.1	0.284995	0.048908	5.82895	5.57782e-09	1.23794e-06
Il1b	12.7656	0.532859	0.0916411	5.77898	7.51552e-09	1.60384e-06
Eif2s3x	351.606	0.591021	0.103233	5.724	1.04042e-08	2.14545e-06
Serpine2	78.4237	0.588561	0.102187	5.69858	1.2081e-08	2.43751e-06
Gadd45b	131.231	0.606279	0.107731	5.66185	1.49747e-08	2.9674e-06
Plac8	33.8961	0.608901	0.105432	5.65298	1.57692e-08	3.07001e-06
Mllt11	30.1803	0.606897	0.107338	5.62073	1.90157e-08	3.63822e-06
Eno3	532.581	0.432034	0.0768863	5.61518	1.96355e-08	3.69313e-06
Psph	691.995	0.386039	0.0691606	5.58072	2.39523e-08	4.42999e-06
Ost4	316.124	0.573416	0.103717	5.55309	2.8066e-08	5.10571e-06
Dda1	276.594	0.457583	0.0826429	5.53557	3.10223e-08	5.46435e-06
Cish	381.84	0.581196	0.107254	5.46716	4.57295e-08	7.92907e-06
Grk2	1283.73	0.315484	0.0579428	5.44579	5.1576e-08	8.80521e-06
Ncf1	152.397	0.514973	0.0951678	5.42187	5.89776e-08	9.91628e-06
Selenow	130.332	0.553004	0.102067	5.41368	6.17423e-08	1.02262e-05
Csf2	15.1842	0.513729	0.0953658	5.38392	7.28823e-08	1.18938e-05
Dtx1	36.3528	0.575944	0.107227	5.36658	8.02452e-08	1.29055e-05
Ablim1	871.714	0.39173	0.0732158	5.35911	8.36334e-08	1.32583e-05
Cytip	1333.69	0.401197	0.0753694	5.33834	9.38018e-08	1.46608e-05
Mxd1	65.2516	0.558356	0.105541	5.32919	9.86498e-08	1.50827e-05
Trib2	163.425	0.548648	0.103869	5.32815	9.92191e-08	1.50827e-05
Trib3	31.9357	0.55928	0.105556	5.27376	1.33656e-07	2.0043e-05
B2m	13802.1	0.314211	0.0597792	5.25495	1.48061e-07	2.15182e-05
Dclk1	17.3586	0.541776	0.101702	5.25341	1.4931e-07	2.15182e-05
Spry1	383.65	0.466442	0.0890553	5.24026	1.60349e-07	2.25239e-05
Serpinb6b	304.245	0.524975	0.101547	5.24083	1.59856e-07	2.25239e-05
Osm	37.0286	0.548651	0.105415	5.22773	1.71601e-07	2.38033e-05
Pck2	320.295	0.548707	0.10529	5.22028	1.78652e-07	2.44753e-05
Stat4	1254.71	0.248711	0.0478055	5.20206	1.97092e-07	2.66723e-05
Myo1g	1121.35	0.436793	0.0845072	5.17033	2.33681e-07	3.12428e-05
Bhlhe40	695.731	0.502103	0.0980772	5.11688	3.10627e-07	4.10361e-05
Gzma	49.1503	0.430398	0.0891496	5.10079	3.38233e-07	4.41573e-05
Fxr2	667.319	0.311637	0.0613384	5.08014	3.77157e-07	4.8107e-05
Ifrd1	117.599	0.494321	0.097749	5.0737	3.90148e-07	4.91985e-05
Satb1	1683.89	0.533768	0.104233	5.06931	3.99257e-07	4.97815e-05
Smim26	124.681	0.496068	0.0988475	5.05358	4.336e-07	5.25366e-05
Rasa3	311.515	0.367913	0.0728012	5.05099	4.39517e-07	5.25366e-05
Pik3r5	95.1089	0.529344	0.104603	5.05066	4.4029e-07	5.25366e-05
Nacc2	16.9764	0.473178	0.0944001	5.0233	5.07911e-07	5.87113e-05
Slc25a25	196.203	0.430546	0.0862551	4.97045	6.6799e-07	7.48756e-05
Dusp2	2277.38	0.391427	0.0789427	4.96151	6.99478e-07	7.76211e-05
Slc7a3	34.072	0.465174	0.0974038	4.95048	7.40314e-07	8.13392e-05
Lpxn	231.841	0.427427	0.0865205	4.94005	7.81032e-07	8.49716e-05
Tnpo2	594.376	0.337773	0.0687342	4.91033	9.09227e-07	9.79582e-05
Crip1	508.547	0.446463	0.0904424	4.90422	9.3797e-07	0.000100083
Cd74	287.191	0.477348	0.0971944	4.90224	9.475e-07	0.000100137
Tbca	711.048	0.38333	0.0781692	4.89236	9.96316e-07	0.000104303
Fscn1	43.6835	0.491046	0.1024	4.8333	1.3429e-06	0.000139273
Ptgs2	12.0656	0.44415	0.0921982	4.829	1.37218e-06	0.000140992
Vegfa	103.879	0.525629	0.107803	4.82573	1.39493e-06	0.000142014
Socs3	28.7262	0.482769	0.102149	4.74236	2.11243e-06	0.000207448
Clcf1	23.6355	0.452093	0.0975957	4.74379	2.0976e-06	0.000207448
H2-T23	976.223	0.324113	0.0685297	4.73142	2.22951e-06	0.000217025
Nr4a3	1500.57	0.452784	0.0956285	4.72755	2.27249e-06	0.000218541
Slc4a7	925.495	0.262821	0.0555966	4.72648	2.28447e-06	0.000218541
Slc6a9	39.6331	0.513132	0.107383	4.71614	2.40361e-06	0.000227973
Klf6	432.94	0.489228	0.103895	4.6781	2.89552e-06	0.000272301
Anxa2	192.07	0.4814	0.102121	4.6563	3.21949e-06	0.000300224
Ino80e	802.567	0.287794	0.0619207	4.65008	3.31812e-06	0.000306843
Ly6a	3147.13	0.344934	0.074072	4.64424	3.41329e-06	0.000313035
Cyfip2	2282.42	0.18525	0.0399094	4.64125	3.46309e-06	0.000314999
Mdm2	463.936	0.32727	0.0711984	4.59655	4.29545e-06	0.000381333
Fau	481.249	0.480353	0.104812	4.59223	4.38532e-06	0.000386222
Gsn	102.597	0.45937	0.100865	4.54293	5.5477e-06	0.000477231
Hif1a	5661.12	0.304476	0.0675366	4.51075	6.45973e-06	0.000543058
Stat3	1604.56	0.252473	0.0560307	4.50624	6.59865e-06	0.000550565
Abcb1a	11.496	0.405747	0.0922976	4.48413	7.32122e-06	0.000601804
Sik1	271.363	0.466899	0.104819	4.4617	8.13132e-06	0.00066348
Il21r	720.269	0.416205	0.0936783	4.43535	9.19238e-06	0.000740932
Gm10076	31.1743	0.411975	0.0962791	4.43484	9.21408e-06	0.000740932
Myl12a	775.85	0.300719	0.0680942	4.42817	9.50363e-06	0.000758444
Ppic	145.442	0.456107	0.102931	4.4267	9.56854e-06	0.000758444
Rps11	6388.73	0.20521	0.0464747	4.41411	1.01429e-05	0.0007871
Gapdh	13.6888	0.340635	0.0806185	4.39026	1.13213e-05	0.000872447
Pde3b	296.334	0.356847	0.0814589	4.38381	1.16619e-05	0.000892497
Gpt2	21.5631	0.422623	0.0973234	4.37041	1.24013e-05	0.000942339
Trappc4	763.658	0.299139	0.0684238	4.36898	1.2483e-05	0.000942339
Tubb2a	115.221	0.427489	0.097965	4.34428	1.39735e-05	0.00103376
Csrnp1	326.999	0.415582	0.095883	4.33559	1.45368e-05	0.00106128
Cd69	969.426	0.304483	0.070366	4.32466	1.52768e-05	0.00110802
Myc	4352.28	0.331244	0.0767036	4.3182	1.57307e-05	0.00113353
Ubald1	141.175	0.44561	0.103373	4.30568	1.66475e-05	0.00118421
Sema7a	459.192	0.421397	0.0987592	4.26274	2.01935e-05	0.00141827
Gm42641	148.074	0.430416	0.1013	4.2449	2.18691e-05	0.00152043
Ms4a4a	15.5003	0.408805	0.0955229	4.24131	2.22215e-05	0.00153163
Gm45837	43.1602	0.454439	0.10751	4.23654	2.26992e-05	0.0015549
Lat	1233.73	0.290013	0.0684588	4.23358	2.29996e-05	0.00155626
Gnb1	1479.46	0.209373	0.049494	4.2295	2.3421e-05	0.00157517
Chac1	16.9133	0.37827	0.0912939	4.22179	2.42375e-05	0.00162026
Rps7	1831.52	0.380417	0.0903093	4.21144	2.53744e-05	0.00168611
Prf1	86.8441	0.457637	0.107384	4.19935	2.67686e-05	0.00176816
Atg4d	57.8757	0.438507	0.104018	4.19462	2.73334e-05	0.00178423
3110002H16Rik	287.61	0.343778	0.0819143	4.19586	2.71839e-05	0.00178423
Ccr7	3841.14	0.406514	0.0973954	4.15785	3.21256e-05	0.00208478
Ywhaq	134.983	0.427955	0.101232	4.1456	3.38921e-05	0.00218663
Cd9	569.27	0.335966	0.0810193	4.13741	3.51249e-05	0.00225307
Ube2i	92.1707	0.411627	0.0990463	4.1301	3.62605e-05	0.00231255
Ddt	350.984	0.401267	0.097506	4.12641	3.68472e-05	0.00233653
Itk	1623.3	0.280981	0.0682957	4.11363	3.8948e-05	0.00245571
Csnk1e	203.451	0.400776	0.0974203	4.10277	4.08235e-05	0.00255943
Parp12	24.3784	0.389881	0.0966407	4.09481	4.22519e-05	0.00262723
Gch1	259.94	0.407557	0.0987328	4.09411	4.23785e-05	0.00262723
Cblb	2731.93	0.326698	0.0798327	4.09271	4.26369e-05	0.00262857
Tmsb4x	12888.3	0.357227	0.0887914	4.08468	4.41371e-05	0.00270602
Aip	634.473	0.367322	0.0898064	4.08306	4.44475e-05	0.00271007
Pde2a	40.1787	0.436886	0.107798	4.07101	4.68101e-05	0.00283853
Il12b	14.9751	0.402644	0.098765	4.06233	4.85861e-05	0.00291438
Crabp2	319.214	0.439129	0.107161	4.05609	4.99007e-05	0.00296122
Sars	2926.91	0.247021	0.0608513	4.05721	4.96617e-05	0.00296122
H2-Q7	416.259	0.425773	0.107807	4.05152	5.08868e-05	0.00300367
Degs1	366.12	0.314551	0.0778301	4.04561	5.21874e-05	0.00306415
Zfp36l2	894.637	0.42238	0.104142	4.02717	5.64512e-05	0.00329705
2410004B18Rik	139.688	0.35371	0.0880706	4.01798	5.87e-05	0.00341044
Junb	1627.23	0.393362	0.0972637	4.01427	5.96312e-05	0.0034465
Wbp2	274.834	0.346335	0.0868109	3.99863	6.3709e-05	0.00360585
Npc2	1238.98	0.333359	0.0838072	3.98986	6.61112e-05	0.00370523
Itgb3	89.5047	0.425812	0.107802	3.98565	6.72943e-05	0.00375259
Cth	20.2683	0.409108	0.103408	3.96991	7.18996e-05	0.00398935
Ndrg1	71.3178	0.428834	0.107505	3.96695	7.27982e-05	0.00401911
Tpt1	742.354	0.413659	0.103109	3.96508	7.3372e-05	0.00403074
Ormdl3	83.8334	0.416623	0.106039	3.95897	7.52747e-05	0.00411489
Ms4a6b	1545.66	0.361722	0.0910436	3.95196	7.75125e-05	0.00421645
Cfb	19.0827	0.397234	0.1018	3.93499	8.32016e-05	0.00446033
Dusp1	66.6858	0.419811	0.106117	3.92672	8.61128e-05	0.0045942
Pank3	252.839	0.301733	0.0771712	3.91676	8.97487e-05	0.00474258
Agpat3	339.418	0.318148	0.0814785	3.90908	9.26492e-05	0.00487265
Mafg	108.6	0.369124	0.0945412	3.90739	9.32985e-05	0.00488365
Ciao1	484.973	0.26296	0.0674011	3.89837	9.68407e-05	0.00502169
Rac1	1471.57	0.281033	0.0725608	3.89926	9.64871e-05	0.00502169
Cstb	360.356	0.275665	0.0707381	3.87709	0.000105713	0.00543099
Il10ra	31.6232	0.415158	0.106141	3.87551	0.000106401	0.00544118
Il12rb2	70.0335	0.407984	0.105854	3.85133	0.000117478	0.00582346
Als2cl	170.645	0.403907	0.104939	3.85118	0.00011755	0.00582346
Ccr5	34.6918	0.40931	0.107248	3.83971	0.000123178	0.00605234
Adora2a	39.9003	0.415826	0.107782	3.83955	0.000123261	0.00605234
Cklf	85.0004	0.376864	0.0980655	3.82435	0.000131115	0.00638151
Hsf2	346.806	0.298413	0.0782399	3.81446	0.000136483	0.0065971
Crlf3	704.256	0.234338	0.0614911	3.81186	0.000137926	0.0066258
Tmem199	176.879	0.317024	0.0837454	3.78566	0.000153304	0.00730133
Snrnp27	386.952	0.301407	0.0797286	3.78305	0.000154915	0.00733699
Nr4a1	1764.4	0.411829	0.10764	3.78232	0.000155375	0.00733699
Stap1	558.4	0.347295	0.0922684	3.76544	0.000166256	0.00775188
Aars	3048.79	0.160254	0.0426835	3.75478	0.000173492	0.00805539
Gm10131	18.2532	0.234334	0.0701885	3.75041	0.000176545	0.00816299
Slc35c1	239.837	0.315537	0.084677	3.7234	0.000196557	0.00901318
Slc1a4	122.226	0.398879	0.106626	3.70634	0.00021028	0.00957278
S100a11	68.0067	0.384334	0.104891	3.69697	0.000218191	0.00984253
Kctd13	161.835	0.356313	0.09633	3.69306	0.000221572	0.00995458
Gm20547	19.0835	0.370109	0.101251	3.69199	0.00022251	0.00995642
Fosl2	117.581	0.383788	0.105853	3.69054	0.000223775	0.00997282
1110004F10Rik	345.309	0.292968	0.0800233	3.67817	0.000234916	0.0103859
Sh2d1a	241.54	0.303593	0.0822652	3.67865	0.000234467	0.0103859
Cdkn1a	176.104	0.383784	0.106584	3.67171	0.000240936	0.0106098
Ndufab1	151.554	0.3929	0.107785	3.65522	0.00025696	0.0112707
Rasgrp1	321.592	0.280847	0.076977	3.64835	0.000263926	0.0115307
Bcl3	52.6114	0.343066	0.095746	3.64665	0.000265681	0.0115618
Sec11c	230.544	0.279599	0.0767103	3.6389	0.000273809	0.0118232
Gpr65	121.817	0.36109	0.0993981	3.63475	0.000278253	0.0119219
Mpzl3	142.707	0.340026	0.0938016	3.62969	0.000283765	0.0120649
Txn1	2936.81	0.204357	0.0565168	3.62478	0.000289203	0.0122492
Marcks	11.3319	0.284187	0.0784394	3.62134	0.000293085	0.0123196
Pex16	123.967	0.328899	0.0911247	3.60944	0.000306861	0.0128013
Chsy1	156.933	0.310631	0.0860914	3.60847	0.000308007	0.0128013
Fas	93.7687	0.353019	0.0982595	3.59773	0.000321011	0.0132134
Rpa3	246.292	0.277612	0.0773084	3.59078	0.000329695	0.0134874
Slc2a1	1448.49	0.231294	0.0646031	3.57772	0.000346601	0.0140888
Stat5a	584.826	0.310148	0.0865205	3.57474	0.000350572	0.0141465
Rbm8a	698.142	0.284758	0.0807312	3.56789	0.000359866	0.0143649
Ndufa1	659.161	0.232696	0.0652758	3.56684	0.000361315	0.014371
Il16	981.516	0.221166	0.0622266	3.55327	0.000380475	0.0149192
Rbm8a2	196.958	0.366315	0.1033	3.54315	0.000395371	0.0154487
Gata3	54.9098	0.37411	0.104999	3.53038	0.000414956	0.0161006
Map3k5	270.246	0.26699	0.0756537	3.52762	0.000419316	0.0162131
Ube2l6	30.0316	0.378778	0.107381	3.52564	0.000422462	0.0162216
Dctn3	471.839	0.323183	0.0922648	3.52644	0.000421189	0.0162216
Flna	2160.47	0.299254	0.0854198	3.50806	0.000451382	0.0172724
Gfpt1	1061.95	0.238978	0.0683114	3.5046	0.000457296	0.0174385
Elob	387.843	0.248788	0.0709451	3.49234	0.000478811	0.0180693
Adcy6	75.4856	0.373867	0.107706	3.48602	0.00049026	0.0183798
Pycr1	53.7696	0.370269	0.106548	3.47992	0.000501559	0.0186772
Gnpnat1	152.296	0.336251	0.0968993	3.4803	0.000500845	0.0186772
Lamc1	137.94	0.329591	0.0946536	3.47722	0.000506647	0.0187712
Il15ra	164.013	0.340773	0.0979948	3.47522	0.00051043	0.0187712
Dynll2	786.424	0.232452	0.0668146	3.47492	0.000511009	0.0187712
Cox8a	1429.65	0.344051	0.0975039	3.47412	0.000512541	0.0187712
Cd8b1	106.499	0.368283	0.106053	3.47088	0.000518746	0.0189359
Pde4d	78.915	0.360476	0.104325	3.46754	0.000525244	0.0191103
Pkm	11000.9	0.14207	0.0410327	3.46262	0.00053494	0.0193363
Socs1	47.7566	0.357491	0.104336	3.46326	0.000533666	0.0193363
Eif4ebp1	115.184	0.346803	0.102204	3.46123	0.000537706	0.0193731
Setd7	208.943	0.284285	0.0825454	3.45013	0.000560321	0.0199291
Lad1	174.909	0.368288	0.107794	3.43771	0.000586648	0.0206668
Dcaf15	496.684	0.221764	0.0643519	3.43862	0.000584687	0.0206668
Polr2l	17.4486	0.341411	0.0957579	3.43232	0.000598437	0.0210154
Map4k2	215.237	0.327534	0.095267	3.42808	0.000607877	0.0212795
Inpp5k	166.303	0.306426	0.089075	3.42722	0.000609802	0.0212798
Rnf123	313.742	0.243475	0.0711334	3.42023	0.000625691	0.0217658
Jun	82.6777	0.367958	0.107728	3.41585	0.000635836	0.0220131
Acot7	1464.12	0.220893	0.064788	3.41294	0.000642659	0.0221196
Tagap	610.787	0.317921	0.0931188	3.41244	0.000643833	0.0221196
Kif21b	262.22	0.308293	0.0904251	3.41135	0.000646412	0.0221396
Cnot8	417.641	0.255944	0.0750992	3.40272	0.000667174	0.0227696
H2-D1	4001.17	0.301091	0.0883678	3.40201	0.000668911	0.0227696
Trex1	265.945	0.329302	0.0973487	3.39518	0.000685824	0.0230624
D030056L22Rik	120.854	0.361949	0.105541	3.39423	0.000688228	0.0230733
Banf1	2665.18	0.235797	0.0703129	3.38225	0.000718938	0.0237985
Hic1	51.8592	0.362097	0.107462	3.37837	0.000729177	0.0240109
Pde4b	225.268	0.280874	0.0831669	3.37545	0.000736959	0.0241395
Maff	39.5079	0.362057	0.107802	3.3662	0.000762112	0.024874
Mast3	356.198	0.315884	0.0938226	3.36275	0.000771691	0.0250914
Acod1	11.5253	0.304851	0.0932438	3.36218	0.000773294	0.0250914
Srp14	537.795	0.280312	0.0839323	3.35917	0.000781769	0.0251458
Tes	913.63	0.247298	0.0738488	3.35958	0.00078061	0.0251458
Lyst	326.902	0.245062	0.0729863	3.35465	0.000794667	0.0254868
Rgs16	767.268	0.234139	0.070015	3.3501	0.000807831	0.0258343
Cycs	100.716	0.341334	0.103123	3.34341	0.000827556	0.0262383
Pfkp	5792.83	0.149918	0.0448308	3.34401	0.000825775	0.0262383
Tigit	118.63	0.325837	0.0974161	3.34016	0.000837301	0.0263216
H2-Ab1	68.003	0.356307	0.107777	3.34041	0.000836559	0.0263216
Chmp4b	1203.86	0.248697	0.0749218	3.32049	0.000898585	0.0279317
Fam46c	167.255	0.337091	0.101763	3.31736	0.000908721	0.0280894
Ddx55	323.479	0.255093	0.0772866	3.30281	0.000957214	0.0293812
Ppp5c	1481.54	0.199339	0.0603755	3.30181	0.000960618	0.0293812
Ostf1	307.13	0.257101	0.0779668	3.30167	0.000961104	0.0293812
Pcmt1	415.139	0.242873	0.0735268	3.30015	0.000966329	0.0294598
Rpl39	448.796	0.343822	0.106627	3.29873	0.000971227	0.029528
Tg	103.017	0.345491	0.106657	3.29624	0.00097989	0.02971
Gm20441	267.442	0.297768	0.0906105	3.29472	0.00098519	0.0297882
Rpl36a	653.135	0.260036	0.0789787	3.29397	0.000987839	0.0297882
Atf3	55.5661	0.356166	0.107754	3.28851	0.00100721	0.0301762
Oas3	63.4445	0.3643	0.106875	3.2874	0.00101116	0.0301762
Sh3bp5	184.082	0.280786	0.085686	3.28728	0.00101158	0.0301762
Il4i1	16.1311	0.309415	0.0946306	3.28416	0.00102288	0.0304314
Samsn1	621.844	0.232765	0.0711795	3.2828	0.00102782	0.0304966
Emc4	456.105	0.245952	0.0749224	3.27315	0.00106356	0.0313892
Mphosph6	182.388	0.275055	0.0842237	3.27129	0.00107058	0.0315125
Sigirr	278.013	0.308159	0.0931221	3.27022	0.00107466	0.0315488
Igsf23	45.5998	0.349365	0.107327	3.2679	0.00108349	0.0317182
Gtf3c1	1166.64	0.180447	0.0552384	3.26721	0.00108614	0.0317182
Eif5a	6188.36	0.165442	0.05077	3.26457	0.0010963	0.0319309
Snapc2	150.599	0.349407	0.107324	3.26139	0.00110866	0.0320386
Jaml	87.3026	0.336874	0.103233	3.26224	0.00110536	0.0320386
Tuba1a	64.7988	0.36052	0.107787	3.26208	0.00110598	0.0320386
Atp5k	485.344	0.330538	0.100946	3.25828	0.0011209	0.0322243
Hist1h4n	367.902	0.314493	0.0994748	3.25461	0.00113547	0.0325413
Actn1	2808.5	0.240228	0.0738953	3.24881	0.00115888	0.0329745
Nr1h2	128.263	0.310555	0.0954317	3.24664	0.00116774	0.0330572
Pdrg1	258.181	0.287213	0.0888083	3.24353	0.00118059	0.0333358
Eml2	331.304	0.333025	0.102389	3.24148	0.00118912	0.0334915
Fam107b	913.387	0.276972	0.0870353	3.23605	0.00121194	0.0339619
Syne3	144.495	0.302951	0.0936683	3.23421	0.00121981	0.0340106
Cyth2	175.159	0.346104	0.107721	3.22964	0.00123945	0.0344717
Slc7a5	1750.39	0.277914	0.0858805	3.21868	0.0012878	0.0356377
Slc7a1	1752.61	0.185462	0.0576509	3.21619	0.00129903	0.0358591
Fbxl14	195.085	0.290804	0.0902501	3.20998	0.00132746	0.0362328
Hint1	1341.56	0.330691	0.106836	3.20967	0.0013289	0.0362328
Gadd45g	44.1402	0.329138	0.100014	3.21038	0.00132559	0.0362328
Tigar	247.546	0.285375	0.0887956	3.20849	0.00133434	0.0362921
Ankrd11	383.666	0.229002	0.0715353	3.2032	0.00135907	0.0368744
Ppm1l	28.3798	0.34589	0.107597	3.20172	0.0013661	0.0369745
Pdlim4	36.4853	0.329804	0.103754	3.19596	0.00139365	0.0375373
Nkg7	120.67	0.326467	0.101242	3.19353	0.00140543	0.037763
Pop5	661.435	0.270262	0.0842393	3.19134	0.00141614	0.0378671
Eif4a3	1883.35	0.290715	0.0908496	3.19192	0.00141329	0.0378671
Ppp1r16b	249.362	0.276753	0.0867841	3.18653	0.00143992	0.0383186
Ggta1	86.411	0.313733	0.098541	3.18317	0.00145674	0.0384425
Sbno2	296.199	0.285826	0.0898473	3.18283	0.00145844	0.0384425
Slc3a2	1861.47	0.157797	0.0497957	3.16834	0.00153314	0.0401257
Pstpip1	271.446	0.271197	0.0856307	3.16716	0.00153936	0.0401935
Mrgbp	170.878	0.335886	0.105797	3.16596	0.0015457	0.0402644
Hopx	52.1938	0.334809	0.106182	3.15733	0.00159221	0.0410901
Gimap8	688.392	0.207835	0.0659864	3.14998	0.00163283	0.0419434
Icam1	393.887	0.316953	0.101059	3.13722	0.00170558	0.0434604
Itgb7	1073.19	0.246245	0.0786836	3.1345	0.00172149	0.0437148
Ano8	42.7766	0.33761	0.10736	3.12976	0.00174949	0.0442234
Alkbh5	314.913	0.243413	0.077824	3.1263	0.00177021	0.0446456
Edem1	522.124	0.230704	0.0738142	3.12319	0.001789	0.045017
Psmb10	588.987	0.239523	0.0768997	3.11513	0.00183866	0.0460577
Scamp3	574.222	0.272563	0.0877015	3.10287	0.00191656	0.0471807
Etv6	382.339	0.297572	0.0958561	3.10272	0.0019175	0.0471807
Gramd1a	262.498	0.2986	0.0956933	3.10207	0.00192175	0.0471807
Tmem167	218.339	0.300811	0.0982048	3.08612	0.00202785	0.0492409
Ndufs4	839.219	0.214847	0.0695517	3.08512	0.00203469	0.0492991
Tmem161a	111.124	0.318961	0.102187	3.08278	0.00205079	0.0495688
Decreased genes
Zfp36l1	667.341	-2.09714	0.107213	-20.4156	1.21485e-92	1.34812e-88
Zfp36	183.076	-1.72718	0.107016	-16.5677	1.19362e-61	6.62279e-58
Izumo1r	789.712	-0.536647	0.0727053	-7.38235	1.55519e-13	8.21255e-11
Capg	887.827	-0.604825	0.0908032	-6.67207	2.52215e-11	7.99665e-09
Ccdc86	534.306	-0.464946	0.0699327	-6.64302	3.07328e-11	8.97477e-09
Pdcd1	766.506	-0.453525	0.0756006	-5.99568	2.02638e-09	4.88843e-07
Nrn1	153.756	-0.603301	0.103374	-5.91048	3.41114e-09	7.88612e-07
Mboat7	952.172	-0.304055	0.052509	-5.79081	7.00484e-09	1.52417e-06
Rasgef1b	106.099	-0.593461	0.102986	-5.72342	1.04401e-08	2.14545e-06
Dnttip2	1112.27	-0.412115	0.0740161	-5.53709	3.07536e-08	5.46435e-06
Ifih1	211.39	-0.503203	0.0955957	-5.26937	1.36893e-07	2.02547e-05
Adarb1	208.692	-0.433162	0.085009	-5.08391	3.69742e-07	4.77096e-05
Angptl2	132.222	-0.525492	0.103297	-5.05307	4.34771e-07	5.25366e-05
Cd84	339.538	-0.380251	0.0751558	-5.0478	4.46918e-07	5.276e-05
Ccl1	21.999	-0.370142	0.0848106	-5.02962	4.9145e-07	5.74065e-05
Cpd	434.113	-0.529155	0.106333	-4.97059	6.6749e-07	7.48756e-05
Erp29	822.51	-0.289887	0.0607281	-4.77108	1.8324e-06	0.000183556
Ccnd2	5563.61	-0.210881	0.0441968	-4.77068	1.83606e-06	0.000183556
Rxra	28.9027	-0.504623	0.107351	-4.63295	3.60489e-06	0.000325232
Ptgfrn	181.274	-0.38348	0.0834125	-4.59802	4.26516e-06	0.000381333
Decr1	186.693	-0.366017	0.0801933	-4.55619	5.20894e-06	0.000455146
Ncoa2	409.004	-0.306636	0.0674548	-4.54607	5.46564e-06	0.000473845
Sfi1	271.012	-0.42218	0.0933996	-4.53367	5.79664e-06	0.00049481
Rorc	21.3552	-0.390283	0.0909991	-4.49082	7.09482e-06	0.000587546
Lbh	664.6	-0.326635	0.0738249	-4.42211	9.77435e-06	0.000769262
Tspan6	34.659	-0.476454	0.107191	-4.41463	1.01181e-05	0.0007871
Hadha	1615.57	-0.315807	0.0724628	-4.36061	1.29699e-05	0.000966014
Sptlc1	815.12	-0.268208	0.0614981	-4.3606	1.29707e-05	0.000966014
Armcx4	15.9371	-0.442367	0.100664	-4.33924	1.42978e-05	0.00105075
Fam26f	119.557	-0.443289	0.103992	-4.30931	1.63763e-05	0.00117244
Nbn	542.335	-0.285216	0.0666956	-4.28821	1.80115e-05	0.00127308
Timp2	60.7984	-0.443707	0.104033	-4.24436	2.1922e-05	0.00152043
Maged1	13.5314	-0.404353	0.0950189	-4.23412	2.29452e-05	0.00155626
Abcg2	109.994	-0.421994	0.103839	-4.06256	4.85379e-05	0.00291438
Ankrd50	253.555	-0.369398	0.0921726	-4.01088	6.0493e-05	0.00346026
Gpr83	70.9636	-0.432147	0.107262	-4.00537	6.19211e-05	0.00352379
Irgm1	1949.29	-0.321471	0.080376	-3.99751	6.40131e-05	0.00360585
Tjp2	44.7657	-0.429848	0.107744	-3.94088	8.11826e-05	0.00439455
Pcca	331.859	-0.337273	0.0858096	-3.93603	8.28413e-05	0.00446033
Celf2	989.702	-0.288993	0.0736127	-3.91986	8.86018e-05	0.00470438
Gm29094	311.732	-0.340541	0.0873371	-3.885	0.000102331	0.00528173
Pter	49.5787	-0.41156	0.105842	-3.87168	0.000108088	0.00550199
Katna1	600.154	-0.343932	0.0891749	-3.87057	0.000108582	0.00550199
Mmd	225.544	-0.322342	0.0839246	-3.85513	0.000115666	0.0058079
Dusp6	1249.99	-0.286619	0.0746491	-3.85146	0.000117415	0.00582346
Prcp	243.205	-0.314592	0.0820245	-3.83047	0.000127901	0.00625249
Hcls1	2337.8	-0.206802	0.0542156	-3.814	0.000136734	0.0065971
Heg1	230.431	-0.299259	0.0787752	-3.79653	0.000146737	0.00701871
Ssh2	470.96	-0.270358	0.071768	-3.77013	0.000163163	0.00767211
Cdc5l	737.422	-0.271862	0.0726232	-3.7679	0.000164629	0.00770841
Ly9	1129.01	-0.190765	0.0508797	-3.74884	0.000177657	0.00818033
Tbc1d4	107.564	-0.399193	0.106874	-3.70609	0.000210486	0.00957278
Immt	1842.65	-0.229554	0.0620944	-3.70207	0.000213851	0.00968613
Gpd2	611.512	-0.312928	0.0859325	-3.63889	0.000273819	0.0118232
Ctnnal1	63.2282	-0.382499	0.104876	-3.6312	0.000282108	0.0120406
Msh6	2327.76	-0.220494	0.0608292	-3.62346	0.000290689	0.0122653
Galnt6	337.561	-0.270291	0.0748575	-3.61212	0.000303698	0.0127175
Chst15	61.9609	-0.380894	0.10538	-3.60264	0.000315007	0.0130434
Trbv13-1	325.033	-0.273658	0.0760277	-3.59734	0.000321494	0.0132134
Nucb2	29.6697	-0.380143	0.106409	-3.59007	0.000330592	0.0134874
Trps1	64.2763	-0.369265	0.10284	-3.57492	0.000350329	0.0141465
Tiam1	253.106	-0.341738	0.0964821	-3.57035	0.000356501	0.0142819
Pdxdc1	289.262	-0.270035	0.0756751	-3.56264	0.000367145	0.0145507
Hnrnpdl	1824.41	-0.260341	0.0732485	-3.55554	0.000377202	0.0148701
Ddx20	737.656	-0.212207	0.0598901	-3.54141	0.000397999	0.0154968
Itgal	4049.32	-0.207539	0.0594416	-3.49148	0.00048035	0.0180693
Phlda1	115.498	-0.336567	0.0960729	-3.49288	0.000477846	0.0180693
Fads6	36.65	-0.378443	0.107619	-3.49306	0.000477514	0.0180693
Tdrkh	111.898	-0.322651	0.0927761	-3.47485	0.000511132	0.0187712
Cd2ap	286.852	-0.329433	0.0953022	-3.45764	0.00054493	0.0195699
Zmym4	228.195	-0.306683	0.0887144	-3.45577	0.000548723	0.0195816
Maged2	30.5284	-0.373898	0.10779	-3.43792	0.000586211	0.0206668
Usp38	729.049	-0.268006	0.0783644	-3.41545	0.000636768	0.0220131
Pgap1	68.1305	-0.347786	0.101948	-3.40053	0.000672556	0.0228237
Rbm19	594.656	-0.226317	0.0666477	-3.39947	0.000675164	0.0228424
St8sia6	91.0256	-0.334819	0.0981311	-3.39578	0.000684333	0.0230624
5430427O19Rik	20.3115	-0.350937	0.1033	-3.39326	0.000690663	0.0230852
Nptn	400.969	-0.222989	0.0658408	-3.38163	0.000720581	0.0237985
Ifi47	5627.12	-0.305416	0.0900709	-3.38205	0.000719461	0.0237985
Il2rg	4428.04	-0.197214	0.0584196	-3.37527	0.000737431	0.0241395
Gbp6	93.4002	-0.349154	0.105049	-3.34889	0.00081137	0.0258729
Pdia3	7424.25	-0.263046	0.0789686	-3.34033	0.000836786	0.0263216
Gbp4	396.105	-0.268789	0.0806885	-3.32969	0.000869424	0.0272542
Rpl14	2697.64	-0.294771	0.0901458	-3.32445	0.000885934	0.0276935
Atad2	1837.81	-0.327038	0.0975902	-3.31967	0.000901224	0.0279354
Ddx21	9663.17	-0.1556	0.0471065	-3.30512	0.000949363	0.0292641
Ppfibp1	137.268	-0.336526	0.102037	-3.29146	0.000996682	0.0299734
Eif2a	1275.51	-0.324482	0.0995755	-3.2733	0.00106298	0.0313892
Sept6	1944.92	-0.244609	0.0750972	-3.25997	0.00111423	0.032116
G3bp2	1416.41	-0.236297	0.0729789	-3.25062	0.00115152	0.0328494
Mgmt	34.6466	-0.338775	0.104726	-3.24741	0.00116462	0.0330531
Eml4	924.553	-0.257988	0.0798379	-3.23721	0.00120703	0.03391
Aldh2	254.814	-0.310413	0.0958525	-3.23424	0.00121966	0.0340106
Ankrd17	1500.49	-0.210784	0.0654482	-3.22478	0.00126067	0.0349743
Sorl1	246.325	-0.260515	0.0810719	-3.21394	0.00130929	0.0360525
Gk	225.056	-0.313757	0.0985542	-3.21159	0.00132003	0.0362328
Ap3s1	14.4602	-0.323975	0.100785	-3.19682	0.00138951	0.0375168
mt-Nd6	517.61	-0.34831	0.107796	-3.188	0.00143261	0.0382156
Chn2	16.1125	-0.325419	0.101727	-3.18529	0.00144611	0.0383541
Taf7	237.268	-0.320295	0.100916	-3.18487	0.00144817	0.0383541
Pdia4	2011.69	-0.140013	0.0440122	-3.18033	0.00147109	0.038684
Atp1a1	6521.45	-0.174152	0.0548488	-3.17535	0.00149655	0.0392607
Fmnl3	263.311	-0.273955	0.0870833	-3.15885	0.00158393	0.0410675
Rnaseh2b	440.017	-0.224615	0.0709143	-3.1563	0.00159784	0.0411397
Hmgn5	104.312	-0.337074	0.107569	-3.1486	0.00164054	0.0420442
Hddc2	315.152	-0.242499	0.0773122	-3.13967	0.00169138	0.043247
Nat10	1324.79	-0.233615	0.0747914	-3.13688	0.00170756	0.0434604
Patj	169.475	-0.270375	0.0863769	-3.1321	0.00173561	0.0439728
Acin1	1652.21	-0.20364	0.065346	-3.11877	0.0018161	0.0455957
Hells	1887.25	-0.268413	0.0870941	-3.11236	0.00185598	0.0462827
Jak2	384.491	-0.240328	0.0773217	-3.10857	0.00187992	0.04667
Sccpdh	11.4989	-0.303987	0.0968663	-3.10617	0.00189527	0.0469459
Gripap1	173	-0.257552	0.0831232	-3.1027	0.00191762	0.0471807
E2f3	291.592	-0.231039	0.0745354	-3.09557	0.00196433	0.0479297
Ndufv2	1112.74	-0.223203	0.0720775	-3.09544	0.00196522	0.0479297
Nasp	3069.58	-0.221033	0.0718529	-3.0822	0.00205476	0.0495688

## Sheet: Table S6. Increased clusters
Table S6. Genes assigned to each cluster in Figure 2A. Z-scores are shown for change in Zfp36/Zfp36l1 dKO CD4+ T cells compared to floxed controls. Z-scores were calculated from DESeq2 shrunken log2 fold changes, divided by the overall standard deviation in log2 fold change, except for stability for which z-scores were calculated as described in Methods. Genes that were detected as targets of ZFP…
Gene	Gene ID	Newly-synthesised mRNA (z-score)	mRNA stability (z-score)	Total mRNA (z-score)	Ribosome-protected mRNA (z-score)	Cluster	ZFP36/L1 3'UTR HITS-CLIP target (4h)	ZFP36L1 3'UTR iCLIP target (24h)	ZFP36/L1 3'UTR HITS-CLIP target (72h reactivated)	Number of TATTTATT motifs in 3'UTR	Transcript isoform analysed for TATTTATT
Cluster 1
Agpat5	ENSMUSG00000031467	-0.924962	-0.00343868	0.990366	-1.1673	1	FALSE	TRUE	FALSE	1	ENSMUST00000149565
Uchl5	ENSMUSG00000018189	-0.0192569	1.07902	1.56197	-0.312559	1	FALSE	FALSE	FALSE	1	ENSMUST00000018333
Galnt9	ENSMUSG00000033316	-0.635308	2.18438	-1.14627	-1.38339	1	FALSE	FALSE	FALSE	0	ENSMUST00000165856
Kif5b	ENSMUSG00000006740	-0.330414	1.0924	1.0919	-0.709015	1	TRUE	FALSE	FALSE	2	ENSMUST00000025083
Rcn1	ENSMUSG00000005973	0.553006	1.45774	2.51072	0.302442	1	FALSE	FALSE	FALSE	1	ENSMUST00000006128
Uchl3	ENSMUSG00000022111	-0.420648	0.597995	1.01947	-0.695777	1	FALSE	FALSE	FALSE	0	ENSMUST00000002289
Uap1	ENSMUSG00000026670	-0.280729	1.36163	1.24375	-0.696219	1	FALSE	TRUE	TRUE	0	ENSMUST00000111350
Atl2	ENSMUSG00000059811	0.420119	1.26608	1.53575	0.219095	1	FALSE	FALSE	FALSE	0	ENSMUST00000068282
Rbbp8	ENSMUSG00000041238	-0.354684	-0.0222038	0.977221	-0.433844	1	FALSE	FALSE	FALSE	0	ENSMUST00000047322
Slc39a6	ENSMUSG00000024270	-0.233985	1.26491	0.935127	-0.60115	1	FALSE	FALSE	FALSE	0	ENSMUST00000070726
Hipk2	ENSMUSG00000061436	0.137114	1.49037	1.16419	-0.191274	1	FALSE	FALSE	FALSE	0	ENSMUST00000161779
Lpp	ENSMUSG00000033306	0.859187	1.76492	1.91491	0.641066	1	FALSE	FALSE	FALSE	0	ENSMUST00000038053
Rrn3	ENSMUSG00000022682	-0.112693	2.05247	1.42522	-0.488337	1	TRUE	FALSE	TRUE	1	ENSMUST00000023363
Stat1	ENSMUSG00000026104	0.238784	0.420517	0.727614	0.207606	1	TRUE	FALSE	FALSE	0	ENSMUST00000070968
Pdhx	ENSMUSG00000010914	-0.228417	0.443107	1.02178	-0.342931	1	TRUE	FALSE	FALSE	1	ENSMUST00000011058
Polq	ENSMUSG00000034206	-0.605585	0.464645	1.36477	-0.788228	1	FALSE	FALSE	FALSE	0	ENSMUST00000054034
Vdac2	ENSMUSG00000021771	0.592822	2.0659	1.78047	0.308399	1	FALSE	FALSE	TRUE	0	ENSMUST00000022293
Fsd1l	ENSMUSG00000054752	0.410318	1.29428	3.24574	0.247218	1	FALSE	FALSE	FALSE	0	ENSMUST00000132151
Hip1	ENSMUSG00000039959	0.122729	2.07278	-1.22762	-0.238283	1	FALSE	FALSE	FALSE	1	ENSMUST00000060311
Nsf	ENSMUSG00000034187	0.702631	2.04208	0.519393	0.454494	1	FALSE	FALSE	FALSE	0	ENSMUST00000103075
Bub1	ENSMUSG00000027379	-0.0885324	1.22429	2.30127	-0.337541	1	FALSE	FALSE	FALSE	0	ENSMUST00000028858
Atp6v1h	ENSMUSG00000033793	0.125886	1.01032	1.59949	-0.0407561	1	TRUE	FALSE	FALSE	1	ENSMUST00000044369
Bcap29	ENSMUSG00000020650	-1.34717	0.465337	0.903478	-1.68713	1	FALSE	FALSE	FALSE	0	ENSMUST00000177962
Tpp2	ENSMUSG00000041763	-0.698086	0.594265	0.884246	-0.96852	1	FALSE	FALSE	FALSE	1	ENSMUST00000188313
Zrsr1	ENSMUSG00000044068	0.283239	2.89085	-0.32654	-0.253126	1	FALSE	FALSE	FALSE	1	ENSMUST00000049506
Rsl1d1	ENSMUSG00000005846	-0.171129	0.936214	1.28016	-0.419841	1	FALSE	FALSE	FALSE	0	ENSMUST00000119953
Clic5	ENSMUSG00000023959	0.529838	2.42745	1.27501	0.0934978	1	FALSE	FALSE	FALSE	0	ENSMUST00000024755
Fgf13	ENSMUSG00000031137	0.246132	1.54119	1.44394	-0.050489	1	FALSE	FALSE	FALSE	0	ENSMUST00000033473
Abcb1b	ENSMUSG00000028970	-0.502127	2.15158	0.707729	-1.12053	1	FALSE	FALSE	FALSE	0	ENSMUST00000009058
Nptn	ENSMUSG00000032336	-0.936182	2.41302	0.964022	-1.71238	1	TRUE	FALSE	TRUE	0	ENSMUST00000085651
Mtap	ENSMUSG00000062937	-0.435608	-0.367045	1.27248	-0.44629	1	FALSE	FALSE	FALSE	0	ENSMUST00000058030
Ipo11	ENSMUSG00000042590	-1.15695	0.504021	0.939547	-1.41923	1	FALSE	FALSE	FALSE	0	ENSMUST00000080856
Arf4	ENSMUSG00000021877	0.210192	1.16588	1.16802	0.0684637	1	TRUE	FALSE	TRUE	1	ENSMUST00000022429
Cyfip2	ENSMUSG00000020340	1.48007	1.86073	0.922741	1.42258	1	FALSE	TRUE	TRUE	0	ENSMUST00000093165
Mboat1	ENSMUSG00000038732	0.229418	0.876	1.8634	0.130341	1	FALSE	FALSE	FALSE	0	ENSMUST00000047311
Eya3	ENSMUSG00000028886	-0.376838	2.06791	0.043339	-0.719214	1	FALSE	FALSE	FALSE	0	ENSMUST00000081726
Tnfrsf12a	ENSMUSG00000023905	-0.084632	2.04983	-0.353246	-0.382709	1	FALSE	FALSE	FALSE	1	ENSMUST00000024698
Prdx3	ENSMUSG00000024997	0.14551	0.690172	0.696896	0.0693969	1	FALSE	FALSE	FALSE	0	ENSMUST00000025961
Nfyb	ENSMUSG00000020248	0.0383841	0.75539	0.843756	-0.0586962	1	FALSE	TRUE	FALSE	1	ENSMUST00000130911
Ctps	ENSMUSG00000028633	-0.14165	2.24326	1.95561	-0.468016	1	TRUE	TRUE	TRUE	0	ENSMUST00000030381
Srsf7	ENSMUSG00000024097	-0.652391	0.307213	0.638961	-0.784794	1	TRUE	FALSE	FALSE	0	ENSMUST00000063417
Mrpl20	ENSMUSG00000029066	0.0261643	1.53712	1.49476	-0.169606	1	FALSE	FALSE	FALSE	0	ENSMUST00000137487
Pclaf	ENSMUSG00000040204	-0.442056	1.34229	1.63346	-0.67289	1	FALSE	TRUE	FALSE	0	ENSMUST00000045802
Snrpb2	ENSMUSG00000008333	-0.25642	1.60851	1.23607	-0.482533	1	TRUE	FALSE	FALSE	0	ENSMUST00000008477
Isoc1	ENSMUSG00000024601	-0.642814	0.757888	0.800968	-0.814892	1	FALSE	FALSE	FALSE	0	ENSMUST00000025503
Slc29a3	ENSMUSG00000020100	-0.122794	2.88727	0.140418	-0.462105	1	FALSE	FALSE	FALSE	0	ENSMUST00000117513
Prkar2a	ENSMUSG00000032601	-0.602135	1.04609	1.16137	-0.776263	1	FALSE	FALSE	FALSE	0	ENSMUST00000035220
Heatr3	ENSMUSG00000031657	-0.759162	1.0916	0.789853	-0.945103	1	FALSE	FALSE	FALSE	0	ENSMUST00000034079
Spc25	ENSMUSG00000005233	0.533103	1.22143	2.44308	0.461699	1	FALSE	FALSE	FALSE	0	ENSMUST00000005365
Ccl3	ENSMUSG00000000982	7.59665	8.7357	4.89516	7.48032	1	FALSE	TRUE	TRUE	1	ENSMUST00000001008
Tbc1d15	ENSMUSG00000020130	-0.146181	0.133587	0.754406	-0.173215	1	FALSE	FALSE	FALSE	0	ENSMUST00000020339
Mpp6	ENSMUSG00000038388	-0.652003	0.38822	1.08198	-0.748477	1	FALSE	FALSE	FALSE	0	ENSMUST00000166318
Dcp2	ENSMUSG00000024472	-0.477665	0.529743	0.697145	-0.570879	1	TRUE	TRUE	FALSE	1	ENSMUST00000025350
Haus6	ENSMUSG00000038047	-0.464004	0.0719515	1.09538	-0.508831	1	FALSE	FALSE	FALSE	1	ENSMUST00000070607
Lcp2	ENSMUSG00000002699	0.0549819	2.61974	1.02438	-0.172033	1	TRUE	TRUE	TRUE	1	ENSMUST00000052413
Mindy3	ENSMUSG00000026767	-1.14306	1.14628	1.15506	-1.26906	1	FALSE	TRUE	TRUE	1	ENSMUST00000028105
Eif5	ENSMUSG00000021282	-0.355257	0.243634	0.715143	-0.386235	1	FALSE	FALSE	FALSE	0	ENSMUST00000166123
Orc6	ENSMUSG00000031697	-0.569944	2.79173	1.78538	-0.738364	1	FALSE	FALSE	FALSE	0	ENSMUST00000170141
Myo5a	ENSMUSG00000034593	-0.476108	1.24563	1.16406	-0.561506	1	FALSE	FALSE	FALSE	1	ENSMUST00000123128
Npm1	ENSMUSG00000057113	-1.04108	0.267205	0.940647	-1.09613	1	FALSE	TRUE	FALSE	0	ENSMUST00000075641
mt-Co2	ENSMUSG00000064354	-0.420187	6.27217	-0.148376	-0.72988	1	FALSE	FALSE	FALSE	NA	NA
4930579G24Rik	ENSMUSG00000027811	0.617261	1.08924	1.53151	0.594459	1	FALSE	FALSE	FALSE	0	ENSMUST00000029388
Smchd1	ENSMUSG00000024054	-0.153778	1.42481	0.868694	-0.229553	1	TRUE	FALSE	FALSE	0	ENSMUST00000127430
Nup153	ENSMUSG00000021374	-0.0493327	0.466517	0.714035	-0.088653	1	TRUE	FALSE	FALSE	0	ENSMUST00000021803
Dpy30	ENSMUSG00000024067	-0.0896801	1.55767	1.44488	-0.211594	1	FALSE	FALSE	FALSE	0	ENSMUST00000164832
Taf4b	ENSMUSG00000054321	-0.656056	1.36547	1.41669	-0.805315	1	FALSE	FALSE	FALSE	1	ENSMUST00000169862
Erfe	ENSMUSG00000047443	0.377929	2.08824	1.13552	0.274274	1	FALSE	FALSE	FALSE	1	ENSMUST00000086861
Mmadhc	ENSMUSG00000026766	0.108601	2.41276	1.18428	-0.0295722	1	FALSE	FALSE	FALSE	1	ENSMUST00000102769
Mtpn	ENSMUSG00000029840	0.565586	1.33688	1.30301	0.514633	1	TRUE	TRUE	TRUE	0	ENSMUST00000031866
Dlg2	ENSMUSG00000108872	0.180184	2.43964	-0.056506	0.0304175	1	FALSE	FALSE	FALSE	NA	NA
Sacm1l	ENSMUSG00000025240	-0.136996	2.00093	0.815767	-0.284013	1	FALSE	TRUE	TRUE	0	ENSMUST00000026270
Gmfb	ENSMUSG00000062014	-0.368641	1.6705	0.703834	-0.511149	1	TRUE	FALSE	TRUE	0	ENSMUST00000111817
Ptpn4	ENSMUSG00000026384	-1.14271	2.41922	-0.170504	-0.695949	1	FALSE	FALSE	FALSE	1	ENSMUST00000064091
Cbwd1	ENSMUSG00000024878	0.24173	4.30579	2.89252	0.755752	1	TRUE	TRUE	TRUE	1	ENSMUST00000025815
Alcam	ENSMUSG00000022636	-1.78739	0.797569	0.827144	-1.47485	1	FALSE	FALSE	FALSE	0	ENSMUST00000023312
Cep76	ENSMUSG00000073542	0.411877	1.99724	2.283	0.606973	1	FALSE	FALSE	FALSE	4	ENSMUST00000097542
Tmem35a	ENSMUSG00000033578	-1.08412	1.13032	2.0214	-0.811752	1	FALSE	FALSE	FALSE	0	ENSMUST00000037687
Cox7a2	ENSMUSG00000032330	-0.196327	2.27276	1.44899	0.145085	1	TRUE	TRUE	TRUE	1	ENSMUST00000034881
Vdr	ENSMUSG00000022479	-0.283203	3.05221	-2.39836	0.17251	1	FALSE	FALSE	FALSE	0	ENSMUST00000023119
Fam3c	ENSMUSG00000029672	-0.744804	2.13177	0.072985	-0.36731	1	TRUE	FALSE	FALSE	2	ENSMUST00000165576
Npc1	ENSMUSG00000024413	-0.339966	2.70513	-0.294219	0.0612019	1	FALSE	FALSE	FALSE	0	ENSMUST00000025279
Uhmk1	ENSMUSG00000026667	-0.949316	2.99461	0.631801	-0.437523	1	FALSE	TRUE	TRUE	2	ENSMUST00000027979
Fam91a1	ENSMUSG00000037119	-1.31177	2.32276	-0.223467	-0.836758	1	FALSE	FALSE	FALSE	1	ENSMUST00000037270
Ncapg2	ENSMUSG00000042029	-0.846347	0.934783	1.58279	-0.559689	1	FALSE	FALSE	FALSE	1	ENSMUST00000084828
Ankrd27	ENSMUSG00000034867	-0.286106	2.07536	0.35024	0.0932027	1	FALSE	FALSE	FALSE	0	ENSMUST00000040844
Cenpq	ENSMUSG00000023919	-1.02258	1.47279	1.0029	-0.621547	1	FALSE	FALSE	FALSE	0	ENSMUST00000087114
Prmt1	ENSMUSG00000109324	0.388024	0.938376	1.22065	0.472756	1	FALSE	FALSE	FALSE	0	ENSMUST00000207370
Bmp7	ENSMUSG00000008999	-0.844803	2.97771	0.498401	-0.252064	1	FALSE	FALSE	FALSE	2	ENSMUST00000009143
[truncated: 1,690 more rows]

## Sheet: Table S7. CLIP targets
Table S7. Genes detected as ZFP36/ZFP36L1 targets in CLIP experiments. Targets were identified independently from three datasets: HITS-CLIP performed with a pan-ZFP36 antibody on CD4+ T cells activated with anti-CD3 + antigen-presenting cells, for 4 hours (4h HITS-CLIP), or for 72 hours followed by 2 hours activation with PMA+ionomycin (72h HITS-CLIP); or iCLIP performed with two different antibo…
[truncated: 1,816 more rows]

[truncated: 5 more sheets: Table S8. Gene set analysis, Table S9. Rate-limiting genes, Table S10. LC-MS metabolome, Table S11. Metabolic tracing, Table S12. Antibodies]
